# Supplementary material for: Regulatory Role of Anti-Sigma Factor RsbW in Clostridioides difficile Stress Response, Persistence, and Infection
Source: J Bacteriol. 2023 Apr 26;205(5):e00466-22. doi: 10.1128/jb.00466-22 (PMC10210984; doi:10.1128/jb.00466-22)
Supplement: Supplemental file 1 — Table S4. Download jb.00466-22-s0001.xlsx, XLSX file, 0.7 MB [file jb.00466-22-s0001.xlsx]

## Sheet: All genes
Locus Tag	baseMean	log2FoldChange	lfcSE	stat	pvalue	padj	Gene/Product	Old Locus Tag
CDR20291_RS14930	6172.87	-11.3132	0.562356	-20.1176	5.1765e-90	1.96241e-86	UxaA family hydrolase	CDR20291_2767
CDR20291_RS14935	26385.2	-10.657	0.555723	-19.1768	5.78279e-82	1.09613e-78	UxaA family hydrolase	CDR20291_2768
CDR20291_RS14925	14058.2	-10.6744	0.660631	-16.1579	9.99206e-59	1.26266e-55	2-keto-3-deoxygluconate permease	CDR20291_2766
CDR20291_RS04565	18187.2	4.68295	0.313998	14.914	2.6736e-50	2.5339e-47	ABC transporter substrate-binding protein	CDR20291_0802
CDR20291_RS04125	5157.97	-6.24122	0.422615	-14.7681	2.35253e-49	1.78368e-46	peptidase S55	CDR20291_0714
CDR20291_RS07825	3392.86	-7.07138	0.504349	-14.0208	1.16285e-44	7.34729e-42	sigma-70 region 4 domain-containing protein	CDR20291_1427
CDR20291_RS04660	8690.02	4.70275	0.362349	12.9785	1.62001e-38	8.77349e-36	speE	CDR20291_0820
CDR20291_RS18730	743.615	-4.00242	0.311526	-12.8478	8.85283e-38	4.19514e-35	potassium/proton antiporter	CDR20291_3479
CDR20291_RS04665	10532	4.99338	0.390477	12.7879	1.91651e-37	8.07278e-35	speB	CDR20291_0821
CDR20291_RS10570	309.499	-4.24199	0.337337	-12.5749	2.89989e-36	1.09935e-33	aldolase/citrate lyase family protein	CDR20291_1924
CDR20291_RS07850	7096.85	-7.03887	0.563776	-12.4852	8.98969e-36	3.09817e-33	PBSX family phage terminase large subunit	CDR20291_1432
CDR20291_RS07845	7768.18	-7.08936	0.577917	-12.2671	1.3607e-34	4.29869e-32	terS	CDR20291_1431
CDR20291_RS07955	6383.23	-7.0029	0.575889	-12.1602	5.06633e-34	1.47742e-31	DUF4428 domain-containing protein	CDR20291_1448
CDR20291_RS07875	1756.16	-6.89908	0.570054	-12.1025	1.0244e-33	2.77393e-31	hypothetical protein	CDR20291_1436
CDR20291_RS07905	1860.22	-6.78368	0.564752	-12.0118	3.08157e-33	7.78815e-31	hypothetical protein	CDR20291_1440
CDR20291_RS07840	3357.34	-6.89957	0.582701	-11.8407	2.40543e-32	5.69938e-30	hypothetical protein	CDR20291_1430
CDR20291_RS04650	5432.67	4.49332	0.385326	11.6611	2.01452e-31	4.49237e-29	aminotransferase class V-fold PLP-dependent enzyme	CDR20291_0818
CDR20291_RS08005	889.941	-6.30629	0.542828	-11.6175	3.35953e-31	7.07554e-29	hypothetical protein	CDR20291_1458
CDR20291_RS07925	2071.54	-6.09113	0.525054	-11.6009	4.07529e-31	8.13128e-29	hypothetical protein	CDR20291_1443
CDR20291_RS03260	821.719	-5.80635	0.501437	-11.5794	5.23949e-31	9.36695e-29	transcriptional regulator	CDR20291_0548
CDR20291_RS07965	5661.79	-6.88085	0.594393	-11.5763	5.43585e-31	9.36695e-29	LysM peptidoglycan-binding domain-containing protein	CDR20291_1450
CDR20291_RS08010	2345.17	-6.00706	0.518866	-11.5773	5.37219e-31	9.36695e-29	hypothetical protein	CDR20291_1459
CDR20291_RS07865	2419.6	-6.63737	0.574259	-11.5581	6.71426e-31	1.10668e-28	hypothetical protein
CDR20291_RS07900	2934.8	-6.51776	0.569259	-11.4495	2.36385e-30	3.73389e-28	hypothetical protein	CDR20291_1439
CDR20291_RS03265	4238.54	-5.81802	0.508726	-11.4364	2.74932e-30	4.16906e-28	4Fe-4S binding protein	CDR20291_0549
CDR20291_RS07990	3395.43	-6.55971	0.576668	-11.3752	5.55872e-30	8.10504e-28	YmfQ family protein	CDR20291_1455
CDR20291_RS07870	7400.42	-6.70714	0.59265	-11.3172	1.07856e-29	1.51438e-27	phage scaffolding protein	CDR20291_1435
CDR20291_RS07890	2271.36	-6.92436	0.614452	-11.2692	1.86351e-29	2.46154e-27	hypothetical protein	CDR20291_1438
CDR20291_RS07960	2670.03	-7.12153	0.632	-11.2682	1.88301e-29	2.46154e-27	tape measure protein	CDR20291_1449
CDR20291_RS08000	950.978	-6.63079	0.590518	-11.2288	2.94527e-29	3.72184e-27	hypothetical protein	CDR20291_1457
CDR20291_RS07910	5707.73	-6.65095	0.601876	-11.0504	2.18351e-28	2.67022e-26	hypothetical protein
CDR20291_RS07995	3561.44	-6.36706	0.57734	-11.0283	2.79156e-28	3.30712e-26	phage tail protein	CDR20291_1456
CDR20291_RS07985	2334.2	-6.63193	0.611867	-10.8389	2.25269e-27	2.56987e-25	baseplate J/gp47 family protein	CDR20291_1454
CDR20291_RS15350	2419.91	-6.13945	0.566539	-10.8368	2.30482e-27	2.56987e-25	fructose PTS transporter subunit IIB	CDR20291_2850
CDR20291_RS04570	5282.04	4.58192	0.424488	10.794	3.67426e-27	3.97975e-25	ATP-binding cassette domain-containing protein	CDR20291_0803
CDR20291_RS04645	4913.15	3.42574	0.317506	10.7896	3.85671e-27	4.06133e-25	GntR family transcriptional regulator	CDR20291_0817
CDR20291_RS07970	950.228	-7.3843	0.687857	-10.7352	6.95526e-27	7.12632e-25	NlpC/P60 family protein	CDR20291_1451
CDR20291_RS16240	5.6383e+06	-4.01733	0.375479	-10.6992	1.02668e-26	1.02425e-24	ssrA
CDR20291_RS08020	1308.09	-5.75556	0.53881	-10.682	1.23609e-26	1.20154e-24	hypothetical protein
CDR20291_RS06650	57699.7	-5.31336	0.497544	-10.6792	1.2741e-26	1.20753e-24	phage portal protein	CDR20291_1208
CDR20291_RS07980	3903.28	-6.70745	0.636139	-10.544	5.41453e-26	5.00646e-24	DUF2634 domain-containing protein	CDR20291_1453
CDR20291_RS06645	49292	-5.55047	0.526596	-10.5403	5.63355e-26	5.08495e-24	phage tail tube protein	CDR20291_1207
CDR20291_RS17630	10623.3	-5.4856	0.524603	-10.4567	1.36587e-25	1.20419e-23	amidase domain-containing protein	CDR20291_3278
CDR20291_RS07885	2551.88	-6.19067	0.593319	-10.434	1.73482e-25	1.49471e-23	hypothetical protein	CDR20291_1437
CDR20291_RS07855	7963.03	-5.41679	0.52616	-10.295	7.42537e-25	6.25546e-23	phage portal protein	CDR20291_1433
CDR20291_RS07915	2163.84	-6.45279	0.627343	-10.2859	8.15685e-25	6.44221e-23	phage tail sheath family protein	CDR20291_1441
CDR20291_RS08015	1310.52	-5.91084	0.574555	-10.2877	8.00789e-25	6.44221e-23	hypothetical protein	CDR20291_1460
CDR20291_RS08030	510.958	-5.77823	0.561566	-10.2895	7.85949e-25	6.44221e-23	Abi family protein	CDR20291_1462
CDR20291_RS15355	1935.28	-5.56743	0.542176	-10.2687	9.75315e-25	7.54576e-23	PTS sugar transporter subunit IIA	CDR20291_2851
CDR20291_RS04655	3029.73	4.70393	0.460669	10.2111	1.76848e-24	1.34086e-22	speD	CDR20291_0819
CDR20291_RS17640	293.679	-3.92539	0.385136	-10.1922	2.14822e-24	1.59685e-22	hypothetical protein	CDR20291_3280
CDR20291_RS06680	21913	-5.76727	0.567646	-10.16	2.99154e-24	2.18095e-22	DUF2634 domain-containing protein	CDR20291_1214
CDR20291_RS19130	474.689	-5.2969	0.521965	-10.148	3.38205e-24	2.41913e-22	PTS glucitol/sorbitol transporter subunit IIB
CDR20291_RS14085	1.00589e+06	-4.01189	0.395808	-10.1359	3.82643e-24	2.6863e-22	rnpB
CDR20291_RS06685	41712.8	-5.84252	0.58015	-10.0707	7.44365e-24	5.1307e-22	baseplate J/gp47 family protein	CDR20291_1215
CDR20291_RS06675	13923.5	-5.86084	0.582498	-10.0616	8.16882e-24	5.53e-22	DUF2577 family protein	CDR20291_1213
CDR20291_RS01615	66745.9	-5.63576	0.560392	-10.0568	8.57295e-24	5.70176e-22	flagellin	CDR20291_0240
CDR20291_RS07975	845.352	-6.49888	0.646724	-10.0489	9.28769e-24	6.07063e-22	DUF2577 domain-containing protein	CDR20291_1452
CDR20291_RS05220	7587.43	-4.74289	0.47331	-10.0207	1.23649e-23	7.94495e-22	ssrS
CDR20291_RS07805	1674.97	-5.3148	0.531182	-10.0056	1.43988e-23	9.09763e-22	virulence-associated E family protein	CDR20291_1425
CDR20291_RS11605	959.487	5.27357	0.529	9.96895	2.0843e-23	1.29534e-21	helix-turn-helix domain-containing protein	CDR20291_2121
CDR20291_RS07790	8793.66	-5.46925	0.553904	-9.874	5.39701e-23	3.30001e-21	DNA-directed RNA polymerase sigma-70 factor	CDR20291_1422
CDR20291_RS06695	25511	-5.65194	0.574084	-9.84515	7.19289e-23	4.32829e-21	phage tail protein	CDR20291_1217
CDR20291_RS12865	6483.56	4.8027	0.491049	9.7805	1.36529e-22	8.08718e-21	rpsT	CDR20291_2366
CDR20291_RS15360	4681.8	-5.82942	0.596163	-9.77824	1.39611e-22	8.14256e-21	BglG family transcription antiterminator	CDR20291_2852
CDR20291_RS17415	808.448	-5.46553	0.559551	-9.7677	1.54926e-22	8.89883e-21	ABC transporter ATP-binding protein	CDR20291_3239
CDR20291_RS06670	59431.1	-6.16869	0.633886	-9.73153	2.21233e-22	1.25178e-20	NlpC/P60 family protein	CDR20291_1212
CDR20291_RS07880	2323.46	-5.86235	0.602586	-9.72865	2.27602e-22	1.26888e-20	hypothetical protein
CDR20291_RS06690	19911.3	-5.83506	0.600543	-9.7163	2.56946e-22	1.41171e-20	DUF2313 domain-containing protein	CDR20291_1216
CDR20291_RS06665	19836.6	-6.09712	0.628924	-9.69453	3.1811e-22	1.72279e-20	hypothetical protein	CDR20291_1211
CDR20291_RS06660	88434.7	-6.11158	0.636975	-9.59468	8.41746e-22	4.49445e-20	hypothetical protein	CDR20291_1210
CDR20291_RS07775	11487.3	-5.08662	0.531397	-9.57218	1.04677e-21	5.51155e-20	hypothetical protein	CDR20291_1420
CDR20291_RS06655	11120.3	-5.70999	0.599207	-9.52925	1.58416e-21	8.22679e-20	hypothetical protein	CDR20291_1209
CDR20291_RS11610	457.203	4.90352	0.516462	9.49445	2.21382e-21	1.13413e-19	helix-turn-helix domain-containing protein	CDR20291_2122
CDR20291_RS15310	2373.51	-4.67757	0.493004	-9.48789	2.35764e-21	1.19171e-19	iron-containing alcohol dehydrogenase	CDR20291_2842
CDR20291_RS06640	51455.6	-4.98632	0.525698	-9.48514	2.42055e-21	1.20741e-19	phage tail sheath subtilisin-like domain-containing protein	CDR20291_1206
CDR20291_RS15340	5654.35	-4.70613	0.497062	-9.46788	2.85582e-21	1.40603e-19	glycosyl hydrolase	CDR20291_2848
CDR20291_RS06700	161523	-5.75137	0.607794	-9.46268	3.00136e-21	1.45874e-19	chromosome condensation regulator	CDR20291_1218
CDR20291_RS02765	87.7688	-3.78513	0.400469	-9.45175	3.33198e-21	1.59893e-19	DUF3100 domain-containing protein	CDR20291_0455
CDR20291_RS09000	95.7428	-6.85654	0.729145	-9.40353	5.27611e-21	2.50021e-19	hypothetical protein
CDR20291_RS08040	1084.49	-2.94738	0.313787	-9.39295	5.83449e-21	2.73069e-19	cell wall-binding repeat-containing protein	CDR20291_1464
CDR20291_RS06705	23160.7	-6.08282	0.653161	-9.3129	1.24387e-20	5.7506e-19	CD1375 family protein
CDR20291_RS07740	7473.12	-4.61449	0.499871	-9.23136	2.6721e-20	1.22047e-18	helix-turn-helix domain-containing protein
CDR20291_RS10290	4356.6	2.80528	0.304975	9.19839	3.63346e-20	1.63982e-18	coenzyme F420-0:L-glutamate ligase	CDR20291_1876
CDR20291_RS12360	38605.5	-6.02031	0.661468	-9.10144	8.9141e-20	3.97569e-18	aminotransferase class I/II-fold pyridoxal phosphate-dependent enzyme	CDR20291_2269
CDR20291_RS06635	16049.7	-4.70598	0.517633	-9.09134	9.78297e-20	4.31247e-18	hypothetical protein	CDR20291_1205
CDR20291_RS07810	3151.34	-4.73054	0.522961	-9.04569	1.48723e-19	6.48057e-18	VRR-NUC domain-containing protein
CDR20291_RS07795	10001.3	-5.08402	0.56264	-9.03601	1.62502e-19	7.00051e-18	DUF2815 family protein	CDR20291_1423
CDR20291_RS04015	157.594	-5.1682	0.573197	-9.01644	1.94294e-19	8.27604e-18	PTS glucitol/sorbitol transporter subunit IIC	CDR20291_0692
CDR20291_RS11080	2286.09	-3.0194	0.335776	-8.99232	2.42066e-19	1.01964e-17	heavy metal translocating P-type ATPase	CDR20291_2022
CDR20291_RS15515	306.182	-3.52932	0.393336	-8.97279	2.8909e-19	1.20433e-17	PTS sugar transporter subunit IIC	CDR20291_2883
CDR20291_RS07705	4350.29	-4.06955	0.454921	-8.94563	3.69847e-19	1.52401e-17	ilvB	CDR20291_1414
CDR20291_RS07785	1992.28	-5.0604	0.566147	-8.93831	3.9515e-19	1.61077e-17	hypothetical protein
CDR20291_RS12355	52639.6	-5.85744	0.656974	-8.9158	4.84315e-19	1.95323e-17	iorA	CDR20291_2268
CDR20291_RS06710	3775.1	-5.62726	0.634045	-8.87516	6.98299e-19	2.78658e-17	hypothetical protein	CDR20291_1220
CDR20291_RS08035	2738.36	-4.43541	0.501679	-8.84115	9.47418e-19	3.74131e-17	N-acetylmuramoyl-L-alanine amidase	CDR20291_1463
CDR20291_RS08725	439.224	-3.45376	0.390948	-8.83432	1.00709e-18	3.93597e-17	alanine:cation symporter family protein	CDR20291_1594
CDR20291_RS12350	15443.2	-5.71257	0.649445	-8.79608	1.41682e-18	5.48078e-17	indolepyruvate oxidoreductase subunit beta	CDR20291_2267
CDR20291_RS07895	5368.43	-3.93805	0.44958	-8.75941	1.96277e-18	7.51603e-17	HK97 gp10 family phage protein
CDR20291_RS00100	17559.2	-4.50243	0.514332	-8.75395	2.06009e-18	7.80978e-17	ffs
CDR20291_RS14285	1591.59	-4.40315	0.506368	-8.69555	3.45164e-18	1.29556e-16	hypothetical protein	CDR20291_2642
CDR20291_RS16650	179.299	-3.19353	0.369495	-8.64295	5.47786e-18	2.03594e-16	bclA2	CDR20291_3090
CDR20291_RS03890	196.645	-3.91927	0.453685	-8.63874	5.68385e-18	2.09199e-16	aminotransferase class V-fold PLP-dependent enzyme	CDR20291_0668
CDR20291_RS11505	17438.5	2.88196	0.335995	8.57739	9.70516e-18	3.53772e-16	ferritin	CDR20291_2101
CDR20291_RS07780	2181.77	-4.91603	0.580437	-8.46953	2.46395e-17	8.89605e-16	DUF2800 domain-containing protein	CDR20291_1421
CDR20291_RS07800	9997.9	-4.90078	0.578939	-8.4651	2.55924e-17	9.15291e-16	DNA polymerase	CDR20291_1424
CDR20291_RS03320	221.973	-7.60456	0.899109	-8.45789	2.72258e-17	9.64608e-16	GNAT family N-acetyltransferase	CDR20291_0559
CDR20291_RS15345	5019.65	-5.08075	0.60097	-8.45425	2.80892e-17	9.85984e-16	PTS fructose transporter subunit IIC	CDR20291_2849
CDR20291_RS09085	1854.08	-4.17479	0.493912	-8.45249	2.85153e-17	9.91758e-16	gap	CDR20291_1662
CDR20291_RS08905	8092.49	3.08274	0.369548	8.34191	7.31014e-17	2.51934e-15	Mrp/NBP35 family ATP-binding protein	CDR20291_1627
CDR20291_RS05985	297.966	-3.39726	0.407608	-8.33462	7.77482e-17	2.65535e-15	hypothetical protein	CDR20291_1074
CDR20291_RS12075	65297.5	-8.20788	1.00257	-8.18683	2.68202e-16	9.07816e-15	PTS galactitol transporter subunit IIC	CDR20291_2214
CDR20291_RS09215	1631.03	-3.8504	0.470586	-8.18214	2.78842e-16	9.35478e-15	C-GCAxxG-C-C family protein	CDR20291_1688
CDR20291_RS11980	6390.91	-3.31938	0.406218	-8.17142	3.04771e-16	1.0135e-14	helix-turn-helix transcriptional regulator	CDR20291_2195
CDR20291_RS07830	4274.64	-3.14592	0.385317	-8.1645	3.22758e-16	1.06398e-14	phage antirepressor	CDR20291_1428
CDR20291_RS02345	1113.14	-2.58194	0.31646	-8.15883	3.38287e-16	1.10556e-14	16S rRNA pseudouridine(516) synthase
CDR20291_RS18840	191.754	-2.83629	0.352293	-8.05094	8.21615e-16	2.66217e-14	KDGP aldolase family protein	CDR20291_3500
CDR20291_RS12345	36839	-4.96848	0.618965	-8.02707	9.98261e-16	3.20713e-14	buk	CDR20291_2266
CDR20291_RS07820	1089.47	-4.63683	0.578569	-8.0143	1.10764e-15	3.52862e-14	hypothetical protein
CDR20291_RS10625	184808	-5.21431	0.652927	-7.98605	1.39328e-15	4.40161e-14	clpB	CDR20291_1933
CDR20291_RS16710	211530	-6.54347	0.821827	-7.9621	1.69145e-15	5.29941e-14	prdB	CDR20291_3101
CDR20291_RS04030	84.1908	-5.35488	0.673048	-7.95616	1.77461e-15	5.51439e-14	PTS glucitol/sorbitol transporter subunit IIA	CDR20291_0695
CDR20291_RS07760	1226.02	-4.58095	0.57683	-7.94159	1.99607e-15	6.15211e-14	helix-turn-helix domain-containing protein
CDR20291_RS09595	497195	-3.58097	0.452501	-7.91374	2.49778e-15	7.63635e-14	type II toxin-antitoxin system RelB/DinJ family antitoxin	CDR20291_1760
CDR20291_RS02260	347.112	-2.70681	0.343006	-7.89145	2.98696e-15	9.05885e-14	family 1 glycosylhydrolase	CDR20291_0359
CDR20291_RS11760	4679.38	-3.46579	0.440015	-7.87653	3.36591e-15	1.01271e-13	eam	CDR20291_2152
CDR20291_RS04575	3752.31	4.26957	0.542728	7.86688	3.63607e-15	1.08538e-13	ABC transporter	CDR20291_0804
CDR20291_RS11975	9744.08	-3.3159	0.423058	-7.83795	4.57959e-15	1.35634e-13	DUF3796 domain-containing protein	CDR20291_2194
CDR20291_RS17010	1992.45	-3.96352	0.506327	-7.828	4.95698e-15	1.45674e-13	MFS transporter	CDR20291_3160
CDR20291_RS10635	2341.18	-4.50084	0.57755	-7.79299	6.54411e-15	1.90836e-13	replication/maintenance protein RepL	CDR20291_1935
CDR20291_RS12015	242.662	3.6875	0.473729	7.78399	7.02699e-15	2.03354e-13	ATP-binding cassette domain-containing protein	CDR20291_2202
CDR20291_RS16810	113.085	-3.48982	0.451644	-7.72693	1.10175e-14	3.1642e-13	pstA	CDR20291_3120
CDR20291_RS16100	132.755	-4.58027	0.59341	-7.71856	1.17647e-14	3.35338e-13	hypothetical protein	CDR20291_2988
CDR20291_RS11700	678.916	-3.96166	0.517156	-7.66047	1.85251e-14	5.24093e-13	N-acetylmannosamine-6-phosphate 2-epimerase	CDR20291_2140
CDR20291_RS07475	8167.71	2.83602	0.371702	7.62982	2.35081e-14	6.60142e-13	DUF2232 domain-containing protein	CDR20291_1369
CDR20291_RS18320	1434.71	2.47433	0.324528	7.6244	2.45175e-14	6.83426e-13	dipeptidase	CDR20291_3407
CDR20291_RS07735	3615.03	-4.65182	0.610204	-7.62339	2.471e-14	6.83764e-13	XRE family transcriptional regulator
CDR20291_RS12455	3244.71	2.44103	0.320674	7.61219	2.69495e-14	7.4033e-13	flavin reductase	CDR20291_2286
CDR20291_RS07745	1400.49	-3.96789	0.523877	-7.57409	3.61656e-14	9.86358e-13	phage antirepressor	CDR20291_1419
CDR20291_RS09590	436947	-3.47127	0.458552	-7.57007	3.73035e-14	1.01013e-12	type II toxin-antitoxin system YafQ family toxin	CDR20291_1759
CDR20291_RS07860	705.303	-4.11782	0.545567	-7.54777	4.42765e-14	1.19044e-12	minor capsid protein	CDR20291_1434
CDR20291_RS15235	3473.8	2.53421	0.336683	7.52699	5.1923e-14	1.3862e-12	nrdF	CDR20291_2829
CDR20291_RS15855	804.447	-2.66046	0.354882	-7.49676	6.54141e-14	1.73416e-12	hypothetical protein
CDR20291_RS00190	6206.5	4.01781	0.537807	7.47074	7.97474e-14	2.09946e-12	tRNA-Leu	CDR20291_t02
CDR20291_RS15520	88.9242	-3.90854	0.52497	-7.44526	9.67534e-14	2.5296e-12	PTS sugar transporter subunit IIB	CDR20291_2884
CDR20291_RS07920	3771.02	-3.88866	0.523051	-7.43457	1.04911e-13	2.72409e-12	phage tail tube protein	CDR20291_1442
CDR20291_RS12080	7631.24	-7.44844	1.00241	-7.43052	1.08169e-13	2.78957e-12	PTS sugar transporter subunit IIB	CDR20291_2215
CDR20291_RS12200	181935	-5.70169	0.773541	-7.37089	1.69487e-13	4.34139e-12	grdB	CDR20291_2239
CDR20291_RS02860	22765	-3.92716	0.534927	-7.34149	2.11236e-13	5.37447e-12	hypothetical protein	CDR20291_0474
CDR20291_RS15270	5138.31	-2.65251	0.361608	-7.33531	2.21201e-13	5.59049e-12	iron ABC transporter permease	CDR20291_2833
CDR20291_RS02035	2148.66	-3.77554	0.517851	-7.2908	3.08122e-13	7.7357e-12	cadA	CDR20291_0318
CDR20291_RS06720	828.931	3.06326	0.420737	7.2807	3.32087e-13	8.28252e-12	helix-turn-helix domain-containing protein	CDR20291_1222
CDR20291_RS07835	1483.18	-3.66411	0.504017	-7.26981	3.59996e-13	8.86199e-12	hypothetical protein	CDR20291_1429
CDR20291_RS08720	1349.71	-2.55612	0.351577	-7.27043	3.58349e-13	8.86199e-12	ArsB/NhaD family transporter	CDR20291_1593
CDR20291_RS09705	5865.59	3.8494	0.529984	7.26325	3.77905e-13	9.24283e-12	23S rRNA (adenine(2503)-C(2))-methyltransferase RlmN	CDR20291_1774
CDR20291_RS11870	1275.63	-3.25725	0.44892	-7.25575	3.99437e-13	9.70684e-12	sodium:alanine symporter family protein	CDR20291_2174
CDR20291_RS10630	2309.96	-4.45546	0.614935	-7.24541	4.31131e-13	1.04103e-11	hypothetical protein	CDR20291_1934
CDR20291_RS08390	57.6259	-3.88289	0.536577	-7.23642	4.60685e-13	1.09943e-11	superoxide dismutase	CDR20291_1529
CDR20291_RS13130	947.364	-4.00573	0.553561	-7.23629	4.61115e-13	1.09943e-11	helix-turn-helix domain-containing protein	CDR20291_2417
CDR20291_RS09890	606.349	3.06152	0.424835	7.20637	5.74641e-13	1.36154e-11	hypothetical protein
CDR20291_RS17180	132.163	-2.99899	0.41624	-7.20496	5.80608e-13	1.36713e-11	bclA3	CDR20291_3193
CDR20291_RS03155	3353.43	-2.69111	0.373822	-7.1989	6.06983e-13	1.4117e-11	GrpB family protein	CDR20291_0528
CDR20291_RS04985	6104.17	3.7214	0.516918	7.1992	6.05664e-13	1.4117e-11	spermidine/putrescine ABC transporter substrate-binding protein	CDR20291_0883
CDR20291_RS12490	3340.24	2.57206	0.357576	7.19304	6.33656e-13	1.46475e-11	dut	CDR20291_2293
CDR20291_RS09895	1482.81	2.37765	0.330844	7.18662	6.64142e-13	1.52592e-11	PQQ-like beta-propeller repeat protein	CDR20291_1799
CDR20291_RS07755	485.371	-4.31509	0.602606	-7.16073	8.02508e-13	1.83271e-11	DUF6173 family protein
CDR20291_RS02745	333.525	-3.13718	0.438486	-7.15458	8.39295e-13	1.90525e-11	AbgT family transporter	CDR20291_0451
CDR20291_RS09880	935.358	2.43825	0.341061	7.14901	8.7403e-13	1.97229e-11	AAA family ATPase	CDR20291_1797
CDR20291_RS15240	4741.55	2.24328	0.313833	7.14802	8.8038e-13	1.97486e-11	nrdE	CDR20291_2830
CDR20291_RS03235	44.502	-3.93435	0.550968	-7.14079	9.27983e-13	2.0573e-11	DUF2922 domain-containing protein	CDR20291_0543
CDR20291_RS12295	7696.16	2.35746	0.330131	7.141	9.26576e-13	2.0573e-11	DsrE-related protein SaoD	CDR20291_2256
CDR20291_RS00195	4442.79	3.99668	0.56043	7.13145	9.93142e-13	2.18895e-11	tRNA-Arg	CDR20291_t03
CDR20291_RS05995	139.591	-2.98261	0.418366	-7.12919	1.00962e-12	2.21241e-11	hypothetical protein
CDR20291_RS04805	2308.57	-2.26917	0.318494	-7.12467	1.04333e-12	2.27315e-11	alanine--glyoxylate aminotransferase family protein	CDR20291_0847
CDR20291_RS12240	560.827	2.70092	0.381045	7.0882	1.35868e-12	2.94329e-11	hypothetical protein
CDR20291_RS18180	521.955	2.69922	0.38105	7.08364	1.40418e-12	3.02458e-11	tRNA1(Val) (adenine(37)-N6)-methyltransferase	CDR20291_3382
CDR20291_RS15960	786.182	2.36361	0.333995	7.07679	1.47533e-12	3.15988e-11	PadR family transcriptional regulator	CDR20291_2964
CDR20291_RS17410	155.561	-4.10885	0.581075	-7.07112	1.53688e-12	3.27321e-11	sugar ABC transporter permease	CDR20291_3238
CDR20291_RS11435	4025.93	2.67314	0.37891	7.05481	1.72832e-12	3.66038e-11	alpha/beta hydrolase	CDR20291_2087
CDR20291_RS10205	2190.35	2.69705	0.383555	7.03172	2.04008e-12	4.29664e-11	accD	CDR20291_1860
CDR20291_RS00220	11799.7	3.663	0.521382	7.02556	2.1321e-12	4.44109e-11	tRNA-Ile	CDR20291_t08
CDR20291_RS06765	154.651	-4.2652	0.607043	-7.02618	2.12259e-12	4.44109e-11	divalent metal cation transporter	CDR20291_1231
CDR20291_RS18545	6791.2	-2.9606	0.421716	-7.02036	2.21297e-12	4.58435e-11	DUF488 domain-containing protein	CDR20291_3452
CDR20291_RS11690	2820.95	-3.62364	0.517954	-6.99607	2.63236e-12	5.42352e-11	sodium:solute symporter	CDR20291_2138
CDR20291_RS18575	2927.54	2.32318	0.333158	6.97321	3.09797e-12	6.34833e-11	DUF3795 domain-containing protein	CDR20291_3456
CDR20291_RS07770	1106.52	-3.84627	0.554522	-6.93619	4.02828e-12	8.21033e-11	hypothetical protein
CDR20291_RS02280	9742.82	-4.19492	0.607698	-6.90297	5.09279e-12	1.02696e-10	TIGR04100 family radical SAM protein	CDR20291_0363
CDR20291_RS07585	1046.99	-2.85239	0.413204	-6.9031	5.08789e-12	1.02696e-10	Fic family protein	CDR20291_1391
CDR20291_RS02030	340.244	-3.97277	0.575626	-6.90164	5.14063e-12	1.03112e-10	metalloregulator ArsR/SmtB family transcription factor	CDR20291_0317
CDR20291_RS07930	1864.37	-3.02865	0.439411	-6.89253	5.48071e-12	1.09355e-10	phage portal protein	CDR20291_1444
CDR20291_RS07590	3196.17	-4.94147	0.71747	-6.88736	5.68389e-12	1.12815e-10	NAD(P)H-dependent oxidoreductase	CDR20291_1392
CDR20291_RS00215	14359.2	3.71571	0.53988	6.88247	5.88238e-12	1.16146e-10	tRNA-Met	CDR20291_t07
CDR20291_RS13070	20300.4	2.03156	0.295396	6.87739	6.09594e-12	1.19739e-10	ilvA	CDR20291_2406
CDR20291_RS14200	1757.4	2.40494	0.350384	6.86374	6.70809e-12	1.31084e-10	LysR family transcriptional regulator	CDR20291_2625
CDR20291_RS13135	10163.6	-5.14032	0.751032	-6.84435	7.68251e-12	1.49356e-10	ECF transporter S component	CDR20291_2418
CDR20291_RS00205	10560.8	3.74155	0.547585	6.83282	8.32607e-12	1.61041e-10	tRNA-Ser	CDR20291_t05
CDR20291_RS16815	161.764	-4.27407	0.626463	-6.82255	8.94392e-12	1.72114e-10	pstC	CDR20291_3121
CDR20291_RS06985	843.734	-2.60611	0.382302	-6.81689	9.3034e-12	1.78127e-10	cysteine hydrolase	CDR20291_1273
CDR20291_RS05140	8662.58	2.24172	0.328912	6.81558	9.38822e-12	1.78848e-10	acyl-CoA dehydrogenase	CDR20291_0910
CDR20291_RS00200	5481.24	3.74428	0.55094	6.79617	1.07439e-11	2.03651e-10	tRNA-Gln	CDR20291_t04
CDR20291_RS11755	10528.8	-3.75566	0.553312	-6.7876	1.14014e-11	2.15039e-10	hypothetical protein	CDR20291_2151
CDR20291_RS14560	52.6385	-3.91474	0.577295	-6.78118	1.19197e-11	2.237e-10	hypothetical protein	CDR20291_2697
CDR20291_RS09250	477.46	2.04023	0.30095	6.77928	1.20772e-11	2.25541e-10	TerD family protein	CDR20291_1695
CDR20291_RS13140	14679.3	-4.95414	0.731195	-6.7754	1.2406e-11	2.30544e-10	alanine--glyoxylate aminotransferase family protein	CDR20291_2419
CDR20291_RS16095	116.89	-3.70894	0.547897	-6.76942	1.29302e-11	2.39115e-10	DUF6063 family protein	CDR20291_2987
CDR20291_RS12065	26328.8	-7.03002	1.03864	-6.76847	1.30148e-11	2.39511e-10	zinc-binding dehydrogenase	CDR20291_2212
CDR20291_RS18705	82.4347	-2.94089	0.434688	-6.76552	1.32836e-11	2.43275e-10	site-specific integrase	CDR20291_3475
CDR20291_RS09535	1099.39	2.6157	0.387456	6.75096	1.46875e-11	2.67693e-10	response regulator transcription factor	CDR20291_1748
CDR20291_RS15280	1165.46	-3.87948	0.575842	-6.73707	1.61615e-11	2.93149e-10	dihydrodipicolinate synthase family protein	CDR20291_2836
CDR20291_RS02285	8275.66	-3.98713	0.593332	-6.7199	1.8185e-11	3.25185e-10	TIGR04002 family protein	CDR20291_0364
CDR20291_RS06600	5204.46	2.50535	0.372802	6.72032	1.81322e-11	3.25185e-10	cold-shock protein	CDR20291_1197
CDR20291_RS09665	768.873	-2.60645	0.387829	-6.72061	1.80963e-11	3.25185e-10	virulence-associated E family protein	CDR20291_1770
CDR20291_RS06630	958.694	-2.80388	0.417312	-6.7189	1.83105e-11	3.25893e-10	hypothetical protein	CDR20291_1204
CDR20291_RS00210	13236.3	3.70724	0.552428	6.7108	1.93555e-11	3.41287e-10	tRNA-Phe	CDR20291_t06
CDR20291_RS09885	892.584	2.52545	0.376308	6.71114	1.93115e-11	3.41287e-10	UvrD-helicase domain-containing protein	CDR20291_1798
CDR20291_RS07815	293.599	-4.1084	0.612644	-6.70602	2.0001e-11	3.51036e-10	DEAD/DEAH box helicase	CDR20291_1426
CDR20291_RS07345	3173	-2.15501	0.32145	-6.70403	2.02747e-11	3.542e-10	proC	CDR20291_1345
CDR20291_RS12815	24002.5	-2.43979	0.364442	-6.6946	2.16265e-11	3.76082e-10	hrcA	CDR20291_2356
CDR20291_RS01610	126.301	-3.05323	0.457257	-6.67729	2.43409e-11	4.21354e-10	flagellar protein FliT	CDR20291_0239
CDR20291_RS04130	1965.34	-3.07463	0.461661	-6.65993	2.73963e-11	4.72089e-10	N-acetylmuramoyl-L-alanine amidase	CDR20291_0715
CDR20291_RS04980	2462.48	3.72699	0.559894	6.6566	2.80237e-11	4.80714e-10	ABC transporter permease	CDR20291_0882
CDR20291_RS15230	3139.96	2.19775	0.330312	6.65356	2.86086e-11	4.88537e-10	GyrI-like domain-containing protein	CDR20291_2828
CDR20291_RS08535	3902.99	3.59517	0.541712	6.63669	3.20809e-11	5.45375e-10	pyrimidine/purine nucleoside phosphorylase	CDR20291_1558
CDR20291_RS08900	78.2018	-3.14534	0.474208	-6.63284	3.29296e-11	5.57303e-10	hypothetical protein
CDR20291_RS06775	255.424	-3.17849	0.479528	-6.62838	3.394e-11	5.71852e-10	biotin-dependent carboxyltransferase family protein	CDR20291_1233
CDR20291_RS04360	370.995	-3.36626	0.508138	-6.6247	3.47953e-11	5.83668e-10	nifV	CDR20291_0762
CDR20291_RS04915	484.691	-2.69112	0.406955	-6.61283	3.77039e-11	6.29672e-10	response regulator transcription factor	CDR20291_0869
CDR20291_RS03090	1833.09	2.62593	0.399025	6.58086	4.67728e-11	7.777e-10	heavy metal translocating P-type ATPase	CDR20291_0516
CDR20291_RS16715	54113.7	-5.32738	0.810219	-6.57524	4.85755e-11	8.04147e-10	hypothetical protein	CDR20291_3102
CDR20291_RS13085	1539.65	2.31243	0.352284	6.56411	5.23447e-11	8.59043e-10	VanZ family protein	CDR20291_2409
CDR20291_RS16720	194563	-4.89169	0.745145	-6.56475	5.21192e-11	8.59043e-10	prdA	CDR20291_3103
CDR20291_RS11695	1074.72	-3.30582	0.504102	-6.55784	5.45928e-11	8.92075e-10	N-acetylneuraminate lyase	CDR20291_2139
CDR20291_RS14330	127.799	2.98748	0.455849	6.55365	5.61461e-11	9.13518e-10	DUF4358 domain-containing protein	CDR20291_2651
CDR20291_RS01605	1062.04	-2.62998	0.402502	-6.53406	6.40104e-11	1.03702e-09	fliD	CDR20291_0238
CDR20291_RS10215	3061.65	2.17692	0.333925	6.51919	7.069e-11	1.13553e-09	accB	CDR20291_1862
CDR20291_RS13665	130.383	-2.66697	0.409071	-6.51957	7.05085e-11	1.13553e-09	YIEGIA family protein	CDR20291_2523
CDR20291_RS00375	3443.4	-3.09534	0.476388	-6.49751	8.1662e-11	1.30625e-09	CtsR family transcriptional regulator	CDR20291_0012
CDR20291_RS00865	2096.38	4.263	0.656185	6.49664	8.21335e-11	1.30827e-09	tRNA-Met	CDR20291_t40
CDR20291_RS05325	297.931	-3.15211	0.485951	-6.48648	8.78652e-11	1.39371e-09	zupT	CDR20291_0946
CDR20291_RS00380	6589.93	-3.36095	0.518304	-6.48452	8.9016e-11	1.40025e-09	UvrB/UvrC motif-containing protein	CDR20291_0013
CDR20291_RS17880	6493.4	3.50287	0.540176	6.48468	8.89215e-11	1.40025e-09	rpmE	CDR20291_3323
CDR20291_RS04815	1374.36	-2.73964	0.423037	-6.47613	9.41037e-11	1.47416e-09	DUF1015 family protein	CDR20291_0849
CDR20291_RS09470	927.095	1.94007	0.300163	6.46339	1.02384e-10	1.59727e-09	YdcF family protein	CDR20291_1737
CDR20291_RS07950	1034.22	-3.09006	0.478143	-6.46263	1.02897e-10	1.59869e-09	DUF4352 domain-containing protein	CDR20291_1447
CDR20291_RS17445	2318.07	2.30936	0.35738	6.46192	1.03381e-10	1.59967e-09	cobA	CDR20291_3242
CDR20291_RS00325	9897.75	3.75266	0.581797	6.45012	1.11765e-10	1.72236e-09	tRNA-Met	CDR20291_t31
CDR20291_RS06475	4266.87	-2.15511	0.33418	-6.44895	1.12631e-10	1.72868e-09	UvrD-helicase domain-containing protein	CDR20291_1171
CDR20291_RS18520	3175.29	2.09493	0.325148	6.44301	1.17123e-10	1.79038e-09	ATP-binding cassette domain-containing protein	CDR20291_3447
CDR20291_RS04895	3317.95	-3.44427	0.535028	-6.43755	1.21414e-10	1.84835e-09	GntR family transcriptional regulator	CDR20291_0865
CDR20291_RS05350	498.752	-2.44812	0.380322	-6.43696	1.21891e-10	1.84835e-09	formate C-acetyltransferase/glycerol dehydratase family glycyl radical enzyme	CDR20291_0951
CDR20291_RS06760	89.405	-4.10179	0.641017	-6.39888	1.56516e-10	2.36396e-09	LamB/YcsF family protein	CDR20291_1230
CDR20291_RS14685	197.469	-3.07281	0.480697	-6.3924	1.63299e-10	2.45661e-09	pyridoxal phosphate-dependent aminotransferase	CDR20291_2719
CDR20291_RS15300	1471.61	-4.75387	0.74462	-6.38429	1.72194e-10	2.58019e-09	2-keto-3-deoxygluconate permease	CDR20291_2840
CDR20291_RS04010	165.459	-3.44885	0.540548	-6.38029	1.76754e-10	2.63808e-09	transcriptional regulator GutM	CDR20291_0691
CDR20291_RS06290	558.669	-2.71438	0.426295	-6.36738	1.92278e-10	2.85854e-09	AraC family transcriptional regulator	CDR20291_1133
CDR20291_RS13825	699.396	2.35481	0.370356	6.35824	2.04085e-10	3.02221e-09	PRD domain-containing protein	CDR20291_2556
CDR20291_RS01120	196246	-4.2463	0.669858	-6.3391	2.31111e-10	3.40912e-09	raiA	CDR20291_0141
CDR20291_RS04975	2821.95	3.36723	0.532439	6.32415	2.5463e-10	3.74148e-09	ABC transporter permease	CDR20291_0881
CDR20291_RS07025	179.649	-3.64927	0.577799	-6.31581	2.68756e-10	3.93381e-09	peroxiredoxin	CDR20291_1282
CDR20291_RS15475	3141.92	-2.26807	0.359583	-6.30752	2.83544e-10	4.13429e-09	hypothetical protein	CDR20291_2875
CDR20291_RS00390	73837	-3.09327	0.490564	-6.30554	2.87194e-10	4.17147e-09	ATP-dependent Clp protease ATP-binding subunit	CDR20291_0015
CDR20291_RS08045	53.7895	-2.88738	0.459121	-6.28893	3.19666e-10	4.62539e-09	hypothetical protein
CDR20291_RS02740	232.902	-2.8241	0.449839	-6.27802	3.42912e-10	4.94289e-09	M20/M25/M40 family metallo-hydrolase	CDR20291_0450
CDR20291_RS13620	385.925	-2.52555	0.402629	-6.27266	3.54938e-10	5.09685e-09	MFS transporter	CDR20291_2514
CDR20291_RS15290	1487.03	-4.27901	0.68395	-6.25632	3.94168e-10	5.63884e-09	UxaA family hydrolase	CDR20291_2838
CDR20291_RS18140	3020.97	2.37771	0.380414	6.25032	4.09608e-10	5.83768e-09	TatD family hydrolase	CDR20291_3374
CDR20291_RS00330	9845.13	3.5947	0.575459	6.24666	4.19328e-10	5.95383e-09	tRNA-Ile	CDR20291_t32
CDR20291_RS00320	14200.7	3.53823	0.567064	6.23957	4.38784e-10	6.20683e-09	tRNA-Phe	CDR20291_t30
CDR20291_RS08910	384.739	2.5382	0.407511	6.22855	4.70785e-10	6.63475e-09	GNAT family N-acetyltransferase	CDR20291_1628
CDR20291_RS16690	355012	-6.03144	0.969105	-6.22372	4.85495e-10	6.8167e-09	proline racemase	CDR20291_3097
CDR20291_RS12305	137.602	2.55672	0.411377	6.21504	5.13124e-10	7.17805e-09	L-aspartate oxidase	CDR20291_2258
CDR20291_RS15285	955.468	-3.86139	0.621714	-6.21087	5.26907e-10	7.34376e-09	fumarylacetoacetate hydrolase family protein	CDR20291_2837
CDR20291_RS10200	2739.45	2.76324	0.445333	6.20489	5.47357e-10	7.60084e-09	acetyl-CoA carboxylase carboxyltransferase subunit alpha	CDR20291_1859
CDR20291_RS01540	645.336	-3.40657	0.550828	-6.18445	6.23191e-10	8.62233e-09	rfbC	CDR20291_0225
CDR20291_RS04235	121.612	-2.43741	0.395019	-6.17036	6.81331e-10	9.39245e-09	electron transfer flavoprotein subunit alpha/FixB family protein	CDR20291_0736
CDR20291_RS04430	2167.16	-2.35903	0.382759	-6.16324	7.1273e-10	9.75437e-09	hypothetical protein	CDR20291_0776
CDR20291_RS09650	75.8924	-3.14519	0.510305	-6.16336	7.12161e-10	9.75437e-09	molecular chaperone
CDR20291_RS04720	3113.5	-2.48691	0.403618	-6.16155	7.20348e-10	9.82316e-09	ABC transporter ATP-binding protein	CDR20291_0830
CDR20291_RS18980	809878	-4.42551	0.718439	-6.15989	7.27949e-10	9.89124e-09	PLP-dependent aminotransferase family protein	CDR20291_3524
CDR20291_RS16660	150401	-4.37023	0.70955	-6.15915	7.3136e-10	9.90209e-09	L-serine ammonia-lyase%2C iron-sulfur-dependent%2C subunit alpha	CDR20291_3092
CDR20291_RS07060	760.104	2.52658	0.411252	6.14363	8.06587e-10	1.08817e-08	LrgB family protein	CDR20291_1289
CDR20291_RS11255	1028.96	2.7896	0.454119	6.14289	8.10315e-10	1.08933e-08	RNA ligase RtcB family protein	CDR20291_2053
CDR20291_RS04280	114.289	-3.71901	0.605715	-6.13988	8.25848e-10	1.10629e-08	MFS transporter	CDR20291_0746
CDR20291_RS17210	2103.37	2.24663	0.367079	6.12029	9.34026e-10	1.24679e-08	nitroreductase family protein	CDR20291_3199
CDR20291_RS10235	509.295	2.68929	0.440067	6.11109	9.89512e-10	1.31256e-08	trmB	CDR20291_1865
CDR20291_RS18565	1481.44	1.9917	0.325921	6.11098	9.90216e-10	1.31256e-08	DUF3788 domain-containing protein
CDR20291_RS15295	395.449	-4.76231	0.780606	-6.10079	1.05546e-09	1.39416e-08	UxaA family hydrolase	CDR20291_2839
CDR20291_RS09655	115.054	-3.33327	0.546422	-6.10017	1.05954e-09	1.39469e-08	hypothetical protein	CDR20291_1768
CDR20291_RS06785	32.6269	-3.06166	0.502045	-6.09836	1.0716e-09	1.40568e-08	dipeptide epimerase	CDR20291_1235
CDR20291_RS12255	668.898	2.33397	0.382765	6.09766	1.07631e-09	1.407e-08	hypothetical protein
CDR20291_RS04335	150343	-3.72923	0.612329	-6.09024	1.12739e-09	1.46871e-08	desulfoferrodoxin family protein	CDR20291_0757
CDR20291_RS04380	1033.55	2.72458	0.448028	6.08127	1.19231e-09	1.54272e-08	GNAT family N-acetyltransferase	CDR20291_0766
CDR20291_RS13770	321.746	-2.0418	0.335752	-6.08127	1.19234e-09	1.54272e-08	stage V sporulation protein D	CDR20291_2544
CDR20291_RS00005	2.77261e+07	-1.75754	0.289106	-6.07922	1.20767e-09	1.55724e-08	dnaA
CDR20291_RS08985	13181.4	2.71748	0.449273	6.04862	1.46091e-09	1.8774e-08	double-cubane-cluster-containing anaerobic reductase	CDR20291_1643
CDR20291_RS01585	151.472	-2.86704	0.474398	-6.04353	1.5078e-09	1.9311e-08	flagellar assembly protein FliW	CDR20291_0234
CDR20291_RS04725	3250.07	-2.39625	0.396951	-6.03664	1.57355e-09	2.00853e-08	ABC transporter permease subunit	CDR20291_0831
CDR20291_RS04970	4869.42	3.3707	0.558765	6.03241	1.61529e-09	2.05489e-08	ABC transporter ATP-binding protein	CDR20291_0880
CDR20291_RS10210	4832.17	2.24779	0.373199	6.02304	1.71175e-09	2.17032e-08	accC	CDR20291_1861
CDR20291_RS04810	410.058	-2.39747	0.398403	-6.01771	1.76903e-09	2.23546e-08	D-2-hydroxyacid dehydrogenase	CDR20291_0848
CDR20291_RS16760	1841.34	2.56441	0.426996	6.00571	1.90494e-09	2.39921e-08	TIGR03905 family TSCPD domain-containing protein	CDR20291_3110
CDR20291_RS06800	2721.3	2.23175	0.372127	5.99727	2.00657e-09	2.51885e-08	RidA family protein	CDR20291_1238
CDR20291_RS13965	1501.34	1.94917	0.325162	5.99447	2.04155e-09	2.5543e-08	asnA	CDR20291_2583
CDR20291_RS10620	104.938	-2.96141	0.495158	-5.98074	2.22122e-09	2.76995e-08	MFS transporter	CDR20291_1932
CDR20291_RS18570	2215.33	2.14954	0.359906	5.97251	2.33631e-09	2.90392e-08	VOC family protein	CDR20291_3455
CDR20291_RS01875	65.8466	-3.10974	0.521111	-5.96752	2.4089e-09	2.98436e-08	PTS sugar transporter subunit IIB	CDR20291_0290
CDR20291_RS02195	363.87	-2.28662	0.383269	-5.9661	2.42984e-09	3.0005e-08	hypothetical protein	CDR20291_0346
CDR20291_RS07305	289.799	-2.47027	0.414108	-5.96529	2.44202e-09	3.00575e-08	YafY family transcriptional regulator	CDR20291_1337
CDR20291_RS18550	63.8884	-2.60989	0.437948	-5.95936	2.53227e-09	3.10674e-08	VaFE repeat-containing surface-anchored protein	CDR20291_3453
CDR20291_RS06145	17555.9	-4.31428	0.724207	-5.95725	2.56514e-09	3.13692e-08	hypothetical protein	CDR20291_1104
CDR20291_RS08545	809.541	2.78581	0.468385	5.9477	2.71941e-09	3.31488e-08	amidohydrolase family protein	CDR20291_1560
CDR20291_RS13660	46.8625	-2.71538	0.457223	-5.93886	2.87015e-09	3.48741e-08	hypothetical protein	CDR20291_2522
CDR20291_RS18175	668.881	1.85575	0.313684	5.91596	3.29939e-09	3.99617e-08	rsmI	CDR20291_3381
CDR20291_RS08920	950.989	2.16178	0.365896	5.90817	3.45924e-09	4.17642e-08	methyltransferase	CDR20291_1630
CDR20291_RS12910	1227.78	1.8052	0.305915	5.90099	3.61323e-09	4.34474e-08	uracil-DNA glycosylase	CDR20291_2374
CDR20291_RS15865	1785.81	1.7167	0.290936	5.90061	3.62157e-09	4.34474e-08	tnpB	CDR20291_2950
CDR20291_RS15180	179.882	-3.20392	0.544465	-5.88454	3.99171e-09	4.77368e-08	WYL domain-containing protein	CDR20291_2818
CDR20291_RS12315	410.289	-2.67952	0.455666	-5.88045	4.09157e-09	4.87772e-08	carbon starvation protein A	CDR20291_2260
CDR20291_RS13465	628.746	1.85082	0.314851	5.87842	4.14207e-09	4.92244e-08	RluA family pseudouridine synthase	CDR20291_2483
CDR20291_RS18145	6984.95	2.70741	0.461077	5.87194	4.30736e-09	5.10288e-08	metG	CDR20291_3375
CDR20291_RS07765	330.317	-3.71402	0.632994	-5.86739	4.42696e-09	5.22823e-08	helix-turn-helix domain-containing protein
CDR20291_RS00185	7719.94	3.20631	0.546724	5.86457	4.50288e-09	5.30137e-08	tRNA-Tyr	CDR20291_t01
CDR20291_RS01840	37658.2	-4.11256	0.701968	-5.85862	4.66739e-09	5.47804e-08	pyridoxamine 5'-phosphate oxidase family protein	CDR20291_0283
CDR20291_RS08460	518.768	-2.07508	0.355474	-5.83751	5.29879e-09	6.19991e-08	DUF819 family protein	CDR20291_1543
CDR20291_RS18085	97.0854	-2.47274	0.4241	-5.83055	5.52444e-09	6.44405e-08	putative 2-aminoethylphosphonate ABC transporter substrate-binding protein	CDR20291_3363
CDR20291_RS04615	13018.3	-1.99661	0.34252	-5.82917	5.57034e-09	6.47765e-08	SPFH/Band 7/PHB domain protein	CDR20291_0811
CDR20291_RS08850	584.173	2.7436	0.471002	5.82503	5.71021e-09	6.62001e-08	transcriptional regulator	CDR20291_1619
CDR20291_RS11720	6029.38	2.10627	0.361709	5.82312	5.77594e-09	6.67579e-08	asnS	CDR20291_2144
CDR20291_RS06900	418.73	2.5661	0.441189	5.81632	6.01577e-09	6.93185e-08	zinc dependent phospholipase C family protein	CDR20291_1258
CDR20291_RS16685	31448.1	-5.30721	0.91288	-5.8137	6.11054e-09	7.01971e-08	TSUP family transporter	CDR20291_3096
CDR20291_RS08835	322.975	-2.14051	0.368848	-5.80323	6.50507e-09	7.45037e-08	DUF917 domain-containing protein	CDR20291_1616
CDR20291_RS18075	191.91	-1.88605	0.325328	-5.79738	6.73573e-09	7.69131e-08	putative 2-aminoethylphosphonate ABC transporter substrate-binding protein	CDR20291_3362
CDR20291_RS00385	18438.9	-3.1439	0.542375	-5.79653	6.76995e-09	7.70717e-08	protein arginine kinase	CDR20291_0014
CDR20291_RS12165	350.399	-2.95487	0.512683	-5.76354	8.23653e-09	9.34871e-08	acetyl-CoA hydrolase/transferase family protein	CDR20291_2232
CDR20291_RS14040	48.5558	-3.0204	0.524723	-5.75618	8.60398e-09	9.73662e-08	sugar phosphate isomerase/epimerase	CDR20291_2598
CDR20291_RS03065	110.153	-2.52342	0.438425	-5.75564	8.63167e-09	9.73888e-08	hypothetical protein	CDR20291_0512
CDR20291_RS16640	9427.07	-3.46251	0.602276	-5.74905	8.97467e-09	1.00958e-07	SPFH domain-containing protein	CDR20291_3088
CDR20291_RS16700	29640.5	-4.88682	0.852223	-5.73421	9.79702e-09	1.09883e-07	CDR20291_RS19245
CDR20291_RS12170	422.972	-3.92767	0.68514	-5.73265	9.8872e-09	1.10567e-07	membrane protein	CDR20291_2233
CDR20291_RS18665	284.434	-2.05081	0.358258	-5.72439	1.03807e-08	1.15745e-07	ABC transporter permease	CDR20291_3471
CDR20291_RS08025	1101.74	-2.76241	0.483621	-5.71192	1.11709e-08	1.2419e-07	phage holin family protein	CDR20291_1461
CDR20291_RS00050	600.084	-1.84946	0.324194	-5.70479	1.16484e-08	1.2912e-07	rsbW	CDR20291_3551
CDR20291_RS00335	6031.26	3.2295	0.567191	5.69384	1.24214e-08	1.37287e-07	tRNA-His	CDR20291_t34
CDR20291_RS01535	472.488	-1.94714	0.342328	-5.68793	1.28585e-08	1.41705e-07	rfbA	CDR20291_0224
CDR20291_RS01620	60.2953	-3.10064	0.545344	-5.68566	1.30311e-08	1.43191e-07	glycosyltransferase	CDR20291_0241
CDR20291_RS11685	135.989	-2.30541	0.406125	-5.6766	1.37395e-08	1.50538e-07	YhcH/YjgK/YiaL family protein	CDR20291_2137
CDR20291_RS12020	225.158	3.04312	0.536459	5.67261	1.40635e-08	1.53644e-07	DUF364 domain-containing protein	CDR20291_2203
CDR20291_RS12435	161.372	2.97153	0.525165	5.65827	1.52905e-08	1.6657e-07	B3/4 domain-containing protein	CDR20291_2282
CDR20291_RS18515	3416.97	1.62011	0.286485	5.65514	1.55723e-08	1.69154e-07	SufD family Fe-S cluster assembly protein	CDR20291_3446
CDR20291_RS11425	2172.2	1.60449	0.28453	5.63909	1.70947e-08	1.8516e-07	molybdopterin-dependent oxidoreductase	CDR20291_2085
CDR20291_RS05100	3245.3	2.09148	0.370982	5.63768	1.72359e-08	1.86158e-07	pepT	CDR20291_0902
CDR20291_RS03480	1196.65	2.94997	0.523948	5.63026	1.79934e-08	1.93786e-07	hypothetical protein
CDR20291_RS00245	17235.5	3.11478	0.554061	5.62173	1.89054e-08	2.03033e-07	tRNA-Asn	CDR20291_t14
CDR20291_RS04920	946.667	-2.77399	0.493749	-5.61822	1.92931e-08	2.0661e-07	HAMP domain-containing histidine kinase	CDR20291_0870
CDR20291_RS17505	383.936	2.25585	0.402634	5.60272	2.1101e-08	2.25335e-07	aminotransferase class I/II-fold pyridoxal phosphate-dependent enzyme	CDR20291_3254
CDR20291_RS11780	281.806	-2.54619	0.455487	-5.59004	2.27019e-08	2.4175e-07	PTS sugar transporter subunit IIC	CDR20291_2156
CDR20291_RS16890	214.289	-3.13462	0.561081	-5.58675	2.31356e-08	2.45678e-07	SIS domain-containing protein	CDR20291_3136
CDR20291_RS16695	52754.2	-4.91688	0.880326	-5.5853	2.33294e-08	2.47044e-07	hypothetical protein	CDR20291_3098
CDR20291_RS01575	651.864	-2.63519	0.473358	-5.56703	2.59123e-08	2.73631e-07	flgK	CDR20291_0232
CDR20291_RS05840	1346.71	1.65074	0.296664	5.56435	2.63135e-08	2.77096e-07	recN	CDR20291_1047
CDR20291_RS16895	126.361	-3.40693	0.612471	-5.56259	2.65802e-08	2.79129e-07	PTS system mannose/fructose/sorbose family transporter subunit IID	CDR20291_3137
CDR20291_RS08845	514.889	2.00448	0.361069	5.55151	2.83206e-08	2.96584e-07	DUF1697 domain-containing protein	CDR20291_1618
CDR20291_RS04525	8133.02	-3.55558	0.640829	-5.54841	2.88278e-08	3.01064e-07	protein-ADP-ribose hydrolase	CDR20291_0794
CDR20291_RS00900	727.787	3.87144	0.699238	5.53666	3.08296e-08	3.21085e-07	tRNA-Ala	CDR20291_t41
CDR20291_RS04365	960.804	-2.43132	0.439567	-5.53116	3.18115e-08	3.30403e-07	aconitate hydratase	CDR20291_0763
CDR20291_RS18660	219.381	-2.07263	0.375076	-5.52589	3.27824e-08	3.39558e-07	ABC transporter ATP-binding protein	CDR20291_3470
CDR20291_RS07945	1788.02	-2.16903	0.393056	-5.51838	3.4213e-08	3.5245e-07	BRO family protein	CDR20291_1446
CDR20291_RS18530	8756.46	-2.08725	0.378233	-5.51842	3.42065e-08	3.5245e-07	VOC family protein	CDR20291_3449
CDR20291_RS00370	6292.74	-3.68816	0.669191	-5.51138	3.56033e-08	3.65778e-07	elongation factor G	CDR20291_0011
CDR20291_RS04900	2691.68	-2.90673	0.528136	-5.50374	3.71809e-08	3.79765e-07	nagA	CDR20291_0866
CDR20291_RS16705	32985.9	-4.59335	0.834703	-5.50297	3.73439e-08	3.79765e-07	glycine/sarcosine/betaine reductase component B subunit
CDR20291_RS17285	430.1	2.90068	0.527121	5.50287	3.73654e-08	3.79765e-07	hypothetical protein
CDR20291_RS17685	825.81	-2.90592	0.527988	-5.50375	3.71788e-08	3.79765e-07	hypothetical protein	CDR20291_3286
CDR20291_RS00295	8736.73	3.12835	0.568828	5.49963	3.80588e-08	3.85778e-07	tRNA-Gly	CDR20291_t25
CDR20291_RS01905	192.758	-2.56273	0.466424	-5.49442	3.91994e-08	3.96279e-07	helix-turn-helix domain-containing protein	CDR20291_0295
CDR20291_RS10135	1096.21	2.24091	0.408321	5.48812	4.06232e-08	4.09581e-07	MarR family transcriptional regulator	CDR20291_1847
CDR20291_RS08050	7879.39	-2.05632	0.375527	-5.47583	4.35455e-08	4.3788e-07	manganese catalase family protein	CDR20291_1465
CDR20291_RS06770	162.461	-3.26967	0.597719	-5.47024	4.49434e-08	4.50742e-07	pxpB	CDR20291_1232
CDR20291_RS13810	2300.19	2.58279	0.472364	5.4678	4.55651e-08	4.55771e-07	UDP-N-acetylmuramoyl-L-alanyl-D-glutamate--2%2C6-diaminopimelate ligase	CDR20291_2552
CDR20291_RS15975	432.899	-2.67094	0.48865	-5.46595	4.60433e-08	4.59343e-07	nitroreductase family protein	CDR20291_2967
CDR20291_RS01595	98.8272	-2.56116	0.469144	-5.45922	4.78237e-08	4.75852e-07	fliS	CDR20291_0236
CDR20291_RS17735	27400.5	-4.90801	0.900053	-5.45302	4.95214e-08	4.91454e-07	hypothetical protein	CDR20291_3294
CDR20291_RS18370	50.9037	3.84429	0.705641	5.44794	5.09553e-08	5.04364e-07	single-stranded DNA-binding protein	CDR20291_3417
CDR20291_RS00920	1417.59	3.41418	0.627189	5.44362	5.22074e-08	5.15413e-07	tRNA-Leu	CDR20291_t43
CDR20291_RS14670	965.315	-1.97855	0.363512	-5.44289	5.24231e-08	5.16197e-07	flavodoxin
CDR20291_RS01290	254543	-2.36821	0.435359	-5.43968	5.33756e-08	5.24215e-07	cooS	CDR20291_0175
CDR20291_RS01580	557.659	-3.06385	0.563734	-5.43491	5.48228e-08	5.37037e-07	flgL	CDR20291_0233
CDR20291_RS13010	206.478	-2.77805	0.511237	-5.43399	5.5109e-08	5.38449e-07	histidinol-phosphate aminotransferase family protein	CDR20291_2394
CDR20291_RS08340	662.071	1.95235	0.359682	5.428	5.69904e-08	5.554e-07	mechanosensitive ion channel	CDR20291_1519
CDR20291_RS15510	43.0193	-2.90196	0.535712	-5.41701	6.06038e-08	5.891e-07	MupG family TIM beta-alpha barrel fold protein	CDR20291_2882
CDR20291_RS13570	1109.87	1.8663	0.344686	5.4145	6.14594e-08	5.95889e-07	YlmH/Sll1252 family protein	CDR20291_2504
CDR20291_RS18275	236.206	2.50619	0.463111	5.41164	6.24494e-08	6.03943e-07	DUF1934 domain-containing protein	CDR20291_3398
CDR20291_RS10660	317.522	-2.04508	0.378734	-5.39979	6.67201e-08	6.43603e-07	M20 family metallo-hydrolase	CDR20291_1940
CDR20291_RS00145	874.101	2.90427	0.538835	5.3899	7.04958e-08	6.76581e-07	tRNA-Asn	CDR20291_t22
CDR20291_RS12120	5545.27	-3.57856	0.663893	-5.39026	7.03553e-08	6.76581e-07	PTS mannitol transporter subunit IICB	CDR20291_2223
CDR20291_RS01590	97.9649	-2.72459	0.505665	-5.38813	7.11961e-08	6.81577e-07	csrA	CDR20291_0235
CDR20291_RS12245	1575.99	2.39544	0.444697	5.38668	7.17717e-08	6.85062e-07	MerB-like organometallic lyase SaoL	CDR20291_2247
CDR20291_RS12850	33.9966	-3.14649	0.584164	-5.3863	7.19216e-08	6.85062e-07	gpr	CDR20291_2363
CDR20291_RS02445	309.031	2.62778	0.488202	5.38257	7.34282e-08	6.97303e-07	VOC family protein	CDR20291_0394
CDR20291_RS11645	48.1809	-3.28544	0.610425	-5.38222	7.35746e-08	6.97303e-07	formate/nitrite transporter family protein	CDR20291_2129
CDR20291_RS17450	1345.79	2.12027	0.394068	5.38047	7.42905e-08	7.02332e-07	hemC	CDR20291_3243
CDR20291_RS01600	123.744	-2.61985	0.487401	-5.37514	7.65248e-08	7.21656e-07	fliS	CDR20291_0237
CDR20291_RS13795	613.957	1.8136	0.337477	5.37399	7.70111e-08	7.24439e-07	insulinase family protein	CDR20291_2549
CDR20291_RS07545	2337.43	1.67495	0.311964	5.36905	7.91536e-08	7.42751e-07	ggt	CDR20291_1383
CDR20291_RS14720	178.993	-1.96936	0.366933	-5.36709	8.00158e-08	7.48988e-07	serine hydroxymethyltransferase	CDR20291_2725
CDR20291_RS08825	306.726	1.89648	0.354426	5.35084	8.75474e-08	8.17468e-07	MOSC domain-containing protein	CDR20291_1614
CDR20291_RS04965	2103.07	3.4198	0.639505	5.34758	8.91391e-08	8.30286e-07	XRE family transcriptional regulator	CDR20291_0879
CDR20291_RS09425	500.013	1.90306	0.356048	5.34494	9.04461e-08	8.40395e-07	aroB	CDR20291_1728
CDR20291_RS16785	17.7592	-3.55668	0.665588	-5.34367	9.10849e-08	8.44261e-07	polysaccharide deacetylase family protein	CDR20291_3115
CDR20291_RS00250	12685.2	3.03495	0.568235	5.34101	9.24316e-08	8.54654e-07	tRNA-Leu	CDR20291_t15
CDR20291_RS17500	535.665	2.07834	0.389285	5.33886	9.35327e-08	8.62731e-07	serine/threonine protein kinase	CDR20291_3253
CDR20291_RS16605	3129.26	1.5556	0.291683	5.33319	9.65022e-08	8.87961e-07	N-acetyldiaminopimelate deacetylase	CDR20291_3081
CDR20291_RS13790	860.739	1.89694	0.355961	5.32908	9.87131e-08	9.06105e-07	insulinase family protein	CDR20291_2548
CDR20291_RS14755	72.1327	-2.7785	0.521674	-5.32612	1.00333e-07	9.16537e-07	amidohydrolase	CDR20291_2732
CDR20291_RS15630	406.297	1.94989	0.366085	5.32632	1.00222e-07	9.16537e-07	DUF523 domain-containing protein	CDR20291_2906
CDR20291_RS14105	158978	-5.79606	1.08892	-5.32275	1.0221e-07	9.31436e-07	16S ribosomal RNA	CDR20291_r15
CDR20291_RS19110	574.686	-2.00391	0.377163	-5.31312	1.07761e-07	9.79673e-07	ATP-binding protein
CDR20291_RS18895	66.7617	-2.13495	0.402095	-5.30957	1.09887e-07	9.96606e-07	M1 family metallopeptidase	CDR20291_3511
CDR20291_RS18580	2103.75	1.74939	0.329605	5.30753	1.11122e-07	1.00541e-06	YcxB family protein	CDR20291_3457
CDR20291_RS19140	88.8458	3.58561	0.676545	5.29988	1.15877e-07	1.04593e-06	phage holin family protein
CDR20291_RS00240	16277.3	3.01748	0.570172	5.29223	1.20834e-07	1.08808e-06	tRNA-Cys	CDR20291_t13
CDR20291_RS01065	24.8508	-3.79377	0.71704	-5.29088	1.21731e-07	1.09356e-06	membrane protein	CDR20291_0130
CDR20291_RS16735	54868.3	-4.19013	0.792111	-5.28983	1.2243e-07	1.09724e-06	prdC	CDR20291_3105
CDR20291_RS00290	12613.2	2.97893	0.563975	5.28203	1.27761e-07	1.14232e-06	tRNA-Leu	CDR20291_t24
CDR20291_RS04685	2106.74	-1.71099	0.324283	-5.27622	1.31879e-07	1.17636e-06	hypothetical protein
CDR20291_RS00255	5611.7	3.00944	0.571461	5.26622	1.39258e-07	1.23927e-06	tRNA-Met	CDR20291_t16
CDR20291_RS12010	209.724	2.55858	0.486134	5.26312	1.41629e-07	1.25741e-06	ABC transporter permease	CDR20291_2201
CDR20291_RS13625	653.51	-2.30308	0.43847	-5.25252	1.50031e-07	1.3289e-06	APC family permease	CDR20291_2515
CDR20291_RS15765	207.32	-2.5905	0.494496	-5.23867	1.61741e-07	1.42928e-06	APC family permease	CDR20291_2931
CDR20291_RS13090	430.374	1.75506	0.335248	5.23511	1.6489e-07	1.45372e-06	-
CDR20291_RS00150	1784.03	2.89773	0.553826	5.23221	1.67496e-07	1.47327e-06	tRNA-Leu	CDR20291_t33
CDR20291_RS00235	12839	3.01582	0.576548	5.23082	1.68756e-07	1.48091e-06	tRNA-Lys	CDR20291_t12
CDR20291_RS18295	4917.82	1.54786	0.297227	5.20768	1.91213e-07	1.6741e-06	GntR family transcriptional regulator	CDR20291_3402
CDR20291_RS05110	2134.6	1.93003	0.370703	5.2064	1.9254e-07	1.68185e-06	yfcE	CDR20291_0904
CDR20291_RS05145	5450.25	1.86216	0.359641	5.17784	2.24475e-07	1.95629e-06	electron transfer flavoprotein subunit beta/FixA family protein	CDR20291_0911
CDR20291_RS02510	182.435	-2.99156	0.577829	-5.17725	2.25185e-07	1.95797e-06	hypothetical protein
CDR20291_RS16910	11.3567	-5.51969	1.0671	-5.1726	2.3086e-07	2.00272e-06	PTS sugar transporter subunit IIB	CDR20291_3140
CDR20291_RS06465	6857.34	-2.12594	0.411459	-5.16684	2.38079e-07	2.06064e-06	recA	CDR20291_1169
CDR20291_RS13960	151.142	2.25773	0.43704	5.16597	2.39201e-07	2.06563e-06	DUF1232 domain-containing protein	CDR20291_2582
CDR20291_RS05425	291.079	2.80776	0.543709	5.16409	2.41614e-07	2.08173e-06	tRNA-Leu	CDR20291_t54
CDR20291_RS05935	3509.13	2.03548	0.394622	5.15806	2.49524e-07	2.145e-06	U32 family peptidase	CDR20291_1066
CDR20291_RS15840	35.0756	-2.8896	0.560626	-5.15423	2.54669e-07	2.18428e-06	YitT family protein	CDR20291_2946
CDR20291_RS11840	385.687	-2.8458	0.553013	-5.14598	2.66122e-07	2.27736e-06	pfkB	CDR20291_2168
CDR20291_RS12830	407.193	-1.94125	0.377432	-5.14329	2.69962e-07	2.30502e-06	CCA tRNA nucleotidyltransferase	CDR20291_2359
CDR20291_RS00180	5912.95	2.86594	0.557698	5.13889	2.76371e-07	2.35443e-06	tRNA-Thr	CDR20291_t65
CDR20291_RS08820	459.566	2.11663	0.412879	5.12651	2.95163e-07	2.50327e-06	moaC	CDR20291_1613
CDR20291_RS14445	1929.74	-1.86258	0.363297	-5.12687	2.94597e-07	2.50327e-06	cell wall-binding protein Cwp5	CDR20291_2675
CDR20291_RS05205	4695.4	-1.46865	0.287042	-5.1165	3.11256e-07	2.63387e-06	ccpA	CDR20291_0923
CDR20291_RS04090	139.794	-2.08215	0.40752	-5.10932	3.23319e-07	2.72985e-06	DUF3100 domain-containing protein	CDR20291_0706
CDR20291_RS10735	538.042	-2.95933	0.579574	-5.10605	3.2896e-07	2.77131e-06	hypothetical protein	CDR20291_1954
CDR20291_RS00340	3432.65	2.90245	0.568813	5.10264	3.34948e-07	2.8155e-06	tRNA-Lys	CDR20291_t35
CDR20291_RS12250	2916.28	2.20822	0.433489	5.09406	3.50479e-07	2.93953e-06	ABC transporter ATP-binding protein SaoA	CDR20291_2248
CDR20291_RS04300	7633.31	-2.14605	0.421395	-5.09271	3.52972e-07	2.9539e-06	response regulator transcription factor	CDR20291_0750
CDR20291_RS05105	1431.47	1.77595	0.348955	5.08934	3.59306e-07	3.00028e-06	cell wall-binding protein Cwp18	CDR20291_0903
CDR20291_RS04330	127411	-3.12325	0.614139	-5.08557	3.66519e-07	3.05379e-06	transcriptional repressor	CDR20291_0756
CDR20291_RS06805	367.113	1.95027	0.383528	5.08507	3.67494e-07	3.0552e-06	DMT family transporter	CDR20291_1239
CDR20291_RS18020	6994.09	1.74606	0.343493	5.08324	3.71052e-07	3.07803e-06	ribose-phosphate pyrophosphokinase	CDR20291_3351
CDR20291_RS04370	379.864	-2.37249	0.467002	-5.08025	3.76939e-07	3.12004e-06	isocitrate/isopropylmalate dehydrogenase family protein	CDR20291_0764
CDR20291_RS17440	5405.06	1.9662	0.387166	5.07844	3.80549e-07	3.14305e-06	hemB	CDR20291_3241
CDR20291_RS09530	282.901	2.53156	0.498594	5.0774	3.82643e-07	3.15348e-06	helix-turn-helix domain-containing protein
CDR20291_RS00925	1609.56	3.29755	0.650781	5.06706	4.04008e-07	3.32233e-06	tRNA-Met	CDR20291_t45
CDR20291_RS10225	71.2543	3.29368	0.650383	5.06421	4.10099e-07	3.36184e-06	hypothetical protein
CDR20291_RS18080	24.6848	-3.08878	0.609951	-5.06398	4.10586e-07	3.36184e-06	hypothetical protein
CDR20291_RS08060	333.485	-1.87138	0.369662	-5.0624	4.14006e-07	3.38253e-06	MarR family transcriptional regulator	CDR20291_1467
CDR20291_RS18300	2928.18	1.50293	0.297185	5.0572	4.25451e-07	3.46857e-06	ispE	CDR20291_3403
CDR20291_RS04325	131289	-3.05257	0.60505	-5.04515	4.53157e-07	3.68652e-06	rubrerythrin family protein	CDR20291_0755
CDR20291_RS07485	1561.86	1.58975	0.315837	5.03344	4.81753e-07	3.91076e-06	polysaccharide deacetylase	CDR20291_1371
CDR20291_RS04925	525.951	-1.80002	0.357681	-5.03246	4.84225e-07	3.92243e-06	sensor domain-containing diguanylate cyclase	CDR20291_0871
CDR20291_RS15970	395.296	-2.32996	0.463339	-5.02863	4.94e-07	3.99308e-06	metalloregulator ArsR/SmtB family transcription factor	CDR20291_2966
CDR20291_RS17125	510.477	-2.08124	0.415263	-5.01186	5.39067e-07	4.34809e-06	prenyltransferase	CDR20291_3183
CDR20291_RS18170	1278.23	1.50031	0.29956	5.00838	5.48899e-07	4.418e-06	HDIG domain-containing protein	CDR20291_3380
CDR20291_RS16730	54.4566	-4.17632	0.834096	-5.007	5.5284e-07	4.44029e-06	transposase
CDR20291_RS11125	1025.02	1.65692	0.33096	5.00641	5.54539e-07	4.44452e-06	magnesium transporter CorA family protein	CDR20291_2029
CDR20291_RS12300	71.4092	2.29929	0.459535	5.00352	5.62917e-07	4.50215e-06	nadC	CDR20291_2257
CDR20291_RS15860	386.839	1.64052	0.328021	5.00125	5.69601e-07	4.54602e-06	transposase
CDR20291_RS04080	63.8451	-2.92595	0.585905	-4.9939	5.91717e-07	4.7126e-06	spoVAE	CDR20291_0704
CDR20291_RS17530	481.803	1.65602	0.33165	4.99328	5.93631e-07	4.71794e-06	cobS	CDR20291_3259
CDR20291_RS05605	15396.1	2.01998	0.405496	4.9815	6.30924e-07	5.00384e-06	rpmA	CDR20291_1000
CDR20291_RS12565	16.5744	-4.13961	0.831619	-4.97778	6.43191e-07	5.09047e-06	BglG family transcription antiterminator	CDR20291_2307
CDR20291_RS04625	1333.76	-2.84467	0.572625	-4.96777	6.77281e-07	5.34911e-06	glgD	CDR20291_0813
CDR20291_RS09450	109.826	2.48569	0.502117	4.95041	7.40561e-07	5.83673e-06	shikimate kinase	CDR20291_1733
CDR20291_RS05855	209.272	2.30993	0.466765	4.94881	7.46679e-07	5.87274e-06	GNAT family N-acetyltransferase	CDR20291_1050
CDR20291_RS15505	41.7688	-2.43595	0.492559	-4.9455	7.59477e-07	5.96103e-06	murQ	CDR20291_2881
CDR20291_RS12390	276.895	-2.26028	0.457171	-4.94405	7.65143e-07	5.99309e-06	alpha-hydroxy-acid oxidizing protein	CDR20291_2274
CDR20291_RS00350	2278.25	2.86967	0.58072	4.94158	7.74935e-07	6.05727e-06	tRNA-Arg	CDR20291_t37
CDR20291_RS13630	350.026	-1.98564	0.402187	-4.93711	7.92893e-07	6.18489e-06	Xaa-Pro peptidase family protein	CDR20291_2516
CDR20291_RS03275	410.416	1.90138	0.386946	4.91382	8.93188e-07	6.92449e-06	ABC transporter ATP-binding protein/permease	CDR20291_0551
CDR20291_RS10275	670.542	2.2371	0.455211	4.91443	8.90412e-07	6.92449e-06	YitT family protein	CDR20291_1873
CDR20291_RS13165	435.308	-1.59324	0.324225	-4.914	8.92379e-07	6.92449e-06	bifunctional metallophosphatase/5'-nucleotidase	CDR20291_2424
CDR20291_RS01300	86992.8	-2.15819	0.439472	-4.91086	9.06788e-07	7.01557e-06	FAD-dependent oxidoreductase	CDR20291_0177
CDR20291_RS09015	168.371	-1.80472	0.36753	-4.91041	9.08863e-07	7.01731e-06	hypothetical protein	CDR20291_1648
CDR20291_RS12090	1501.06	1.52656	0.310927	4.90969	9.12214e-07	7.02887e-06	sigma 54-interacting transcriptional regulator	CDR20291_2217
CDR20291_RS03465	2276.37	-2.06987	0.422338	-4.90099	9.53554e-07	7.3325e-06	tcdC	CDR20291_0585
CDR20291_RS13820	7633.01	2.35504	0.480627	4.89993	9.58706e-07	7.3572e-06	ptsG	CDR20291_2555
CDR20291_RS00345	3103.84	2.81041	0.573999	4.8962	9.77072e-07	7.48299e-06	tRNA-Cys	CDR20291_t36
CDR20291_RS04620	3618.75	-3.00919	0.615282	-4.89075	1.00455e-06	7.67792e-06	glucose-1-phosphate adenylyltransferase	CDR20291_0812
CDR20291_RS07155	7291.75	2.48873	0.50904	4.88906	1.01318e-06	7.72833e-06	pyridoxamine 5'-phosphate oxidase family protein	CDR20291_1308
CDR20291_RS18445	1313	1.41565	0.289697	4.88664	1.02571e-06	7.80819e-06	hypothetical protein	CDR20291_3432
CDR20291_RS12055	71547.2	-3.63037	0.745438	-4.87012	1.11529e-06	8.46571e-06	transketolase family protein	CDR20291_2210
CDR20291_RS12070	21207.7	-7.07473	1.45275	-4.8699	1.11655e-06	8.46571e-06	galactitol-1-phosphate 5-dehydrogenase	CDR20291_2213
CDR20291_RS16295	17042.6	-3.01274	0.619891	-4.86011	1.17322e-06	8.87763e-06	YbhB/YbcL family Raf kinase inhibitor-like protein	CDR20291_3021
CDR20291_RS00435	346.585	-1.77548	0.365489	-4.85783	1.18676e-06	8.96219e-06	sugar-binding transcriptional regulator	CDR20291_0024
CDR20291_RS04590	535.014	2.67138	0.549965	4.85736	1.18961e-06	8.96585e-06	ABC transporter	CDR20291_0807
CDR20291_RS14295	4550.28	2.24074	0.462176	4.84825	1.24553e-06	9.36864e-06	HPr family phosphocarrier protein	CDR20291_2644
CDR20291_RS12275	6789.69	1.74767	0.36067	4.84563	1.26213e-06	9.47475e-06	ABC transporter substrate-binding subunit SaoX	CDR20291_2252
CDR20291_RS09550	181.078	2.06753	0.42683	4.84392	1.273e-06	9.53746e-06	ABC transporter permease	CDR20291_1751
CDR20291_RS19155	63.0074	-3.39736	0.701553	-4.84263	1.28135e-06	9.58103e-06	hypothetical protein	CDR20291_1767
CDR20291_RS12805	112909	-1.98587	0.410804	-4.8341	1.33748e-06	9.98105e-06	dnaK	CDR20291_2354
CDR20291_RS17645	58.9184	-2.77671	0.575706	-4.82314	1.41317e-06	1.05252e-05	hypothetical protein
CDR20291_RS01880	60.0689	-3.09488	0.64182	-4.82204	1.42099e-06	1.05627e-05	PTS sugar transporter subunit IIC	CDR20291_0291
CDR20291_RS13350	2596.09	1.38664	0.288054	4.81384	1.48059e-06	1.09842e-05	HAD family hydrolase	CDR20291_2460
CDR20291_RS17915	354.711	1.95921	0.407433	4.80868	1.51932e-06	1.12495e-05	spore cortex biosynthesis protein YabQ	CDR20291_3330
CDR20291_RS00155	2901.16	2.76103	0.574401	4.8068	1.53366e-06	1.13335e-05	tRNA-Met	CDR20291_t44
CDR20291_RS00930	2030.35	3.25639	0.677634	4.80552	1.54348e-06	1.13839e-05	tRNA-Glu	CDR20291_t46
CDR20291_RS09460	564.103	1.80711	0.376233	4.80317	1.56177e-06	1.14964e-05	GGDEF domain-containing phosphodiesterase	CDR20291_1735
CDR20291_RS03540	68.2442	-2.32267	0.483869	-4.80021	1.58497e-06	1.16446e-05	sigma-70 family RNA polymerase sigma factor	CDR20291_0600
CDR20291_RS09975	36.3716	-4.10466	0.8554	-4.79853	1.59838e-06	1.17204e-05	class I SAM-dependent methyltransferase	CDR20291_1812
CDR20291_RS09270	1032.65	-2.0372	0.425887	-4.78343	1.72328e-06	1.26119e-05	LacI family DNA-binding transcriptional regulator	CDR20291_1699
CDR20291_RS16745	75.974	-2.63758	0.552828	-4.77108	1.83243e-06	1.33849e-05	alpha/beta-type small acid-soluble spore protein	CDR20291_3107
CDR20291_RS00170	6655.28	2.93351	0.616151	4.76103	1.92606e-06	1.40417e-05	tRNA-Val	CDR20291_t63
CDR20291_RS16250	501.151	-1.73465	0.36438	-4.76056	1.93055e-06	1.40474e-05	AIM24 family protein	CDR20291_3012
CDR20291_RS07340	2262.94	-1.46066	0.307251	-4.75395	1.99479e-06	1.4487e-05	XRE family transcriptional regulator	CDR20291_1344
CDR20291_RS12160	272.505	-2.42742	0.510938	-4.7509	2.02509e-06	1.4679e-05	aldehyde dehydrogenase family protein	CDR20291_2231
CDR20291_RS05600	14686	1.90456	0.401843	4.73957	2.14174e-06	1.54949e-05	ribosomal-processing cysteine protease Prp	CDR20291_0999
CDR20291_RS02730	1551.2	1.43803	0.303839	4.73286	2.21382e-06	1.59859e-05	bifunctional diguanylate cyclase/phosphodiesterase	CDR20291_0448
CDR20291_RS05390	490.321	-2.31463	0.489785	-4.7258	2.29206e-06	1.64736e-05	helix-turn-helix transcriptional regulator
CDR20291_RS16185	20.4745	-3.26953	0.691766	-4.72635	2.2859e-06	1.64736e-05	hypothetical protein	CDR20291_3002
CDR20291_RS16265	76.5759	-2.27053	0.480475	-4.7256	2.2944e-06	1.64736e-05	ABC transporter permease	CDR20291_3015
CDR20291_RS12420	628.65	2.38973	0.506356	4.71948	2.36454e-06	1.69451e-05	M56 family metallopeptidase	CDR20291_2279
CDR20291_RS04375	1027.86	2.09608	0.44528	4.70733	2.50985e-06	1.79525e-05	MarR family transcriptional regulator	CDR20291_0765
CDR20291_RS06515	1486.41	-1.78505	0.37928	-4.70643	2.52094e-06	1.79979e-05	6-phospho-alpha-glucosidase	CDR20291_1179
CDR20291_RS17455	1521.28	1.70388	0.362087	4.7057	2.52992e-06	1.80281e-05	cobalt-factor II C(20)-methyltransferase	CDR20291_3244
CDR20291_RS09160	629.014	1.50944	0.32177	4.69104	2.71814e-06	1.9333e-05	response regulator transcription factor	CDR20291_1677
CDR20291_RS16900	62.7518	-2.91556	0.621901	-4.68814	2.757e-06	1.95726e-05	PTS sugar transporter subunit IIC	CDR20291_3138
CDR20291_RS11835	1172.94	-2.54733	0.544714	-4.67645	2.91888e-06	2.06831e-05	PTS fructose transporter subunit IIABC	CDR20291_2167
CDR20291_RS17260	1984.48	-1.96055	0.419599	-4.67244	2.97646e-06	2.10518e-05	diguanylate cyclase	CDR20291_3209
CDR20291_RS05135	1536.67	1.79243	0.383709	4.67134	2.9924e-06	2.11251e-05	YbaK/EbsC family protein	CDR20291_0909
CDR20291_RS00950	1879.41	3.01967	0.64675	4.66899	3.02689e-06	2.13289e-05	tRNA-Gly	CDR20291_t50
CDR20291_RS11260	784.621	2.4528	0.525436	4.66813	3.03949e-06	2.1378e-05	protein kinase	CDR20291_2054
CDR20291_RS09660	143.842	-2.73877	0.587066	-4.66519	3.08334e-06	2.16062e-05	CHC2 zinc finger domain-containing protein	CDR20291_1769
CDR20291_RS14300	3491.23	1.74667	0.374393	4.66533	3.08118e-06	2.16062e-05	patatin-like phospholipase family protein	CDR20291_2645
CDR20291_RS00945	3151	3.01741	0.648319	4.65421	3.25223e-06	2.27476e-05	tRNA-Asp	CDR20291_t49
CDR20291_RS04530	3531.69	-3.05775	0.657085	-4.6535	3.26344e-06	2.27839e-05	alpha/beta hydrolase	CDR20291_0795
CDR20291_RS00935	2842.81	3.15746	0.678589	4.65298	3.2717e-06	2.27997e-05	tRNA-Gly	CDR20291_t47
CDR20291_RS00165	5790.52	2.86751	0.616421	4.65186	3.28953e-06	2.28819e-05	tRNA-Gly	CDR20291_t62
CDR20291_RS00010	984.824	2.55674	0.550017	4.64847	3.34399e-06	2.3218e-05	dnaN
CDR20291_RS05300	315.775	1.74262	0.375004	4.64694	3.36903e-06	2.33491e-05	mobB	CDR20291_0941
CDR20291_RS05595	10224.3	1.82494	0.393352	4.63946	3.49319e-06	2.41655e-05	rplU	CDR20291_0998
CDR20291_RS02870	25.4451	-2.46155	0.531205	-4.63389	3.58855e-06	2.47799e-05	sleC	CDR20291_0476
CDR20291_RS05255	190.879	-1.71266	0.369638	-4.63335	3.598e-06	2.48001e-05	GntR family transcriptional regulator	CDR20291_0932
CDR20291_RS16345	32127.6	1.87801	0.405467	4.63171	3.62662e-06	2.49519e-05	gap	CDR20291_3030
CDR20291_RS07065	3755.92	1.59249	0.344205	4.62658	3.71756e-06	2.55313e-05	YitT family protein	CDR20291_1290
CDR20291_RS03590	60.8572	-1.78434	0.38582	-4.62479	3.74974e-06	2.57057e-05	AAA family ATPase	CDR20291_0610
CDR20291_RS00940	3350.32	3.08413	0.667088	4.62327	3.7774e-06	2.58486e-05	tRNA-Val	CDR20291_t48
CDR20291_RS02265	123.109	-1.82764	0.395597	-4.61995	3.83837e-06	2.62185e-05	PRD domain-containing protein	CDR20291_0360
CDR20291_RS07175	145.329	-1.83574	0.397458	-4.61869	3.86174e-06	2.63307e-05	hypothetical protein	CDR20291_1312
CDR20291_RS08915	376.76	2.20453	0.477921	4.61276	3.97365e-06	2.70451e-05	cobalamin-dependent protein	CDR20291_1629
CDR20291_RS08925	210.42	1.91217	0.41487	4.60908	4.04454e-06	2.74782e-05	hypothetical protein	CDR20291_1631
CDR20291_RS17725	277.564	-1.99368	0.432879	-4.60563	4.11227e-06	2.78884e-05	5-formyltetrahydrofolate cyclo-ligase	CDR20291_3292
CDR20291_RS00175	6504.74	2.80832	0.611093	4.59557	4.31568e-06	2.92156e-05	tRNA-Asp	CDR20291_t64
CDR20291_RS12365	840.406	1.55012	0.337409	4.59419	4.34435e-06	2.93572e-05	sigma 54-interacting transcriptional regulator	CDR20291_2270
CDR20291_RS02650	13.2466	-3.50081	0.762355	-4.5921	4.38802e-06	2.95996e-05	galactitol-1-phosphate 5-dehydrogenase	CDR20291_0433
CDR20291_RS12630	36.6547	-2.29451	0.499721	-4.59158	4.39893e-06	2.96205e-05	vorB	CDR20291_2320
CDR20291_RS18455	1071.31	1.5525	0.338532	4.58598	4.51866e-06	3.03728e-05	homocysteine S-methyltransferase family protein	CDR20291_3434
CDR20291_RS00160	4031.11	2.76232	0.603398	4.57794	4.69573e-06	3.15071e-05	tRNA-Glu	CDR20291_t55
CDR20291_RS11010	1326.07	1.91461	0.418533	4.57458	4.77168e-06	3.19601e-05	cation:proton antiporter	CDR20291_2009
CDR20291_RS16580	116.441	-2.19077	0.479196	-4.57176	4.83648e-06	3.23371e-05	excinuclease ABC subunit UvrA	CDR20291_3076
CDR20291_RS14995	43549.9	-2.41426	0.528264	-4.57019	4.87291e-06	3.25233e-05	PTS sugar transporter subunit IIB	CDR20291_2780
CDR20291_RS06615	145.014	-2.07438	0.453979	-4.56933	4.89284e-06	3.25989e-05	hypothetical protein	CDR20291_1201
CDR20291_RS07055	124.737	2.07514	0.454643	4.56434	5.01076e-06	3.3326e-05	CidA/LrgA family protein	CDR20291_1288
CDR20291_RS14815	3104.55	1.29101	0.283564	4.55279	5.29382e-06	3.51469e-05	D-alanine--poly(phosphoribitol) ligase	CDR20291_2744
CDR20291_RS06285	429.735	-1.99404	0.43819	-4.55063	5.34843e-06	3.53855e-05	DUF2000 domain-containing protein	CDR20291_1132
CDR20291_RS06400	2118.47	1.65757	0.36425	4.55065	5.34816e-06	3.53855e-05	bifunctional riboflavin kinase/FAD synthetase	CDR20291_1155
CDR20291_RS08135	4153.73	1.63679	0.359761	4.54965	5.37346e-06	3.54891e-05	alpha/beta hydrolase	CDR20291_1480
CDR20291_RS18835	104.538	-1.78437	0.392368	-4.54768	5.42393e-06	3.57602e-05	sugar kinase	CDR20291_3499
CDR20291_RS02295	293601	-2.41459	0.531186	-4.54565	5.47652e-06	3.60442e-05	hadA	CDR20291_0366
CDR20291_RS06605	2768.37	1.60605	0.35349	4.5434	5.53538e-06	3.63685e-05	CBS domain-containing protein	CDR20291_1198
CDR20291_RS09680	20622.6	2.41313	0.531182	4.54294	5.54751e-06	3.63852e-05	hypothetical protein
CDR20291_RS18975	36896.2	2.10347	0.463315	4.54005	5.6242e-06	3.68244e-05	rpsF	CDR20291_3523
CDR20291_RS13890	84.3673	-2.71376	0.599835	-4.52418	6.06288e-06	3.96282e-05	CAP domain-containing protein	CDR20291_2569
CDR20291_RS02885	368.417	1.7058	0.377646	4.51692	6.27461e-06	4.09416e-05	lepB	CDR20291_0479
CDR20291_RS12005	352.379	2.50153	0.553941	4.51588	6.30557e-06	4.10729e-05	modA	CDR20291_2200
CDR20291_RS17775	329.356	-2.10026	0.465425	-4.51257	6.40482e-06	4.16478e-05	acpS	CDR20291_3302
CDR20291_RS11800	3847.01	1.90083	0.421708	4.50747	6.56063e-06	4.2588e-05	aminopeptidase P family protein	CDR20291_2160
CDR20291_RS14860	28.0727	-3.16312	0.702224	-4.50443	6.65512e-06	4.31274e-05	membrane dipeptidase	CDR20291_2753
CDR20291_RS00530	11228.8	-1.68183	0.373537	-4.50243	6.71812e-06	4.34614e-05	RNase3 domain protein	CDR20291_0042
CDR20291_RS05845	290.738	2.28734	0.508689	4.49655	6.90654e-06	4.46043e-05	hypothetical protein	CDR20291_1048
CDR20291_RS08770	23.8757	-2.67294	0.594835	-4.49359	7.00335e-06	4.51526e-05	thiazole synthase	CDR20291_1603
CDR20291_RS16040	1994.12	2.13399	0.475184	4.49088	7.09309e-06	4.56535e-05	iron ABC transporter permease	CDR20291_2980
CDR20291_RS01295	54584.9	-2.09656	0.467108	-4.4884	7.17614e-06	4.61097e-05	4Fe-4S dicluster domain-containing protein	CDR20291_0176
CDR20291_RS03525	328.88	-2.38407	0.531625	-4.4845	7.30865e-06	4.68817e-05	methyltransferase domain-containing protein	CDR20291_0596
CDR20291_RS13000	583.192	1.38405	0.308791	4.48214	7.38993e-06	4.7323e-05	argH	CDR20291_2392
CDR20291_RS04245	1904.09	1.5972	0.357541	4.4672	7.92518e-06	5.06651e-05	hypothetical protein	CDR20291_0738
CDR20291_RS02670	63.4722	-1.94608	0.436211	-4.46133	8.14534e-06	5.19848e-05	PTS system mannose/fructose/sorbose family transporter subunit IID	CDR20291_0437
CDR20291_RS17295	512.082	1.46786	0.329292	4.45763	8.28727e-06	5.28017e-05	rlmD	CDR20291_3215
CDR20291_RS14700	618.893	-1.73758	0.390056	-4.45469	8.40134e-06	5.33492e-05	SrtB-anchored collagen-binding adhesin	CDR20291_2722
CDR20291_RS17265	276.944	-1.75133	0.393131	-4.45482	8.39649e-06	5.33492e-05	hypothetical protein	CDR20291_3210
CDR20291_RS00355	1044.31	2.62922	0.590493	4.45258	8.48442e-06	5.37867e-05	tRNA-Val	CDR20291_t38
CDR20291_RS18045	967.338	1.27067	0.285864	4.44502	8.78843e-06	5.56209e-05	hypothetical protein	CDR20291_3356
CDR20291_RS14275	395.052	2.23786	0.50388	4.44125	8.94374e-06	5.65095e-05	accessory gene regulator B family protein	CDR20291_2640
CDR20291_RS13530	34330.8	1.98116	0.446403	4.43805	9.07796e-06	5.72622e-05	Xaa-Pro peptidase family protein	CDR20291_2496
CDR20291_RS16350	20353.5	2.07663	0.468079	4.43648	9.14398e-06	5.75828e-05	transcriptional regulator	CDR20291_3031
CDR20291_RS08990	5375.58	2.0574	0.464716	4.42721	9.54588e-06	5.99434e-05	acyl-CoA dehydratase activase	CDR20291_1644
CDR20291_RS11540	18.695	-2.68557	0.60662	-4.42711	9.55047e-06	5.99434e-05	MFS transporter	CDR20291_2108
CDR20291_RS12550	321.42	-2.59952	0.587482	-4.42485	9.65105e-06	6.04746e-05	hypothetical protein	CDR20291_2304
CDR20291_RS06625	234.082	-1.79537	0.406196	-4.41996	9.87181e-06	6.17558e-05	helix-turn-helix transcriptional regulator	CDR20291_1203
CDR20291_RS12310	115.126	1.97991	0.448274	4.41673	1.00205e-05	6.25825e-05	nadA	CDR20291_2259
CDR20291_RS01870	15.172	-2.79678	0.633666	-4.41365	1.01642e-05	6.33757e-05	PTS mannose transporter subunit IIC	CDR20291_0289
CDR20291_RS09860	2616.88	1.70206	0.385833	4.41139	1.02711e-05	6.39371e-05	KilA-N domain-containing protein	CDR20291_1794
CDR20291_RS14270	329.5	2.45697	0.557123	4.4101	1.03321e-05	6.42113e-05	cyclic lactone autoinducer peptide	CDR20291_2639
CDR20291_RS13670	62.3837	-2.35926	0.535018	-4.40969	1.03518e-05	6.42235e-05	YIEGIA family protein	CDR20291_2524
CDR20291_RS16325	34907.4	1.26813	0.2876	4.40935	1.03679e-05	6.42235e-05	eno	CDR20291_3026
CDR20291_RS14725	28.3807	-2.411	0.548242	-4.39769	1.09407e-05	6.76611e-05	AbgT family transporter	CDR20291_2726
CDR20291_RS06200	8017.46	1.76675	0.401844	4.3966	1.09961e-05	6.78794e-05	codY	CDR20291_1115
CDR20291_RS11175	4640.86	-1.32656	0.301745	-4.39629	1.10118e-05	6.78794e-05	1-deoxy-D-xylulose-5-phosphate reductoisomerase	CDR20291_2037
CDR20291_RS16260	27.6859	-2.27414	0.517835	-4.39162	1.12509e-05	6.92406e-05	hypothetical protein	CDR20291_3014
CDR20291_RS06510	233.431	-1.80549	0.411736	-4.38506	1.15956e-05	7.1246e-05	MurR/RpiR family transcriptional regulator	CDR20291_1178
CDR20291_RS15195	61.253	-1.82992	0.417369	-4.38442	1.16293e-05	7.1338e-05	undecaprenyl-diphosphate phosphatase	CDR20291_2821
CDR20291_RS00225	10071.5	2.84233	0.648901	4.38022	1.18562e-05	7.2612e-05	tRNA-Pro	CDR20291_t09
CDR20291_RS13300	333.201	-1.86358	0.425653	-4.37817	1.1968e-05	7.31784e-05	MerR family transcriptional regulator	CDR20291_2450
CDR20291_RS13230	7023.7	2.01847	0.461939	4.36955	1.245e-05	7.60033e-05	sugar ABC transporter substrate-binding protein	CDR20291_2437
CDR20291_RS06965	23.0485	3.72155	0.85189	4.36859	1.25054e-05	7.60313e-05	MerR family transcriptional regulator	CDR20291_1269
CDR20291_RS11680	128.115	-1.79144	0.410088	-4.36842	1.25148e-05	7.60313e-05	hypothetical protein	CDR20291_2136
CDR20291_RS15190	108.881	-1.82886	0.418628	-4.3687	1.24987e-05	7.60313e-05	ABC transporter ATP-binding protein	CDR20291_2820
CDR20291_RS02040	43294.1	-3.38614	0.775687	-4.36535	1.2692e-05	7.69846e-05	16S ribosomal RNA	CDR20291_r09
CDR20291_RS00265	7161.97	2.73081	0.626028	4.36213	1.28803e-05	7.80021e-05	tRNA-Gly	CDR20291_t18
CDR20291_RS02865	45.4991	-2.4827	0.570409	-4.35249	1.34598e-05	8.13816e-05	hypothetical protein	CDR20291_0475
CDR20291_RS19005	5953.59	-1.29315	0.297402	-4.34815	1.37293e-05	8.28787e-05	GerMN domain-containing protein	CDR20291_3529
CDR20291_RS05570	1649.7	-1.28316	0.295383	-4.34405	1.39882e-05	8.41792e-05	transglutaminase-like domain-containing protein	CDR20291_0993
CDR20291_RS17920	673.281	1.68769	0.388507	4.34403	1.39892e-05	8.41792e-05	hypothetical protein	CDR20291_3331
CDR20291_RS09710	428.612	2.88754	0.664884	4.34292	1.40602e-05	8.44729e-05	hypothetical protein
CDR20291_RS16415	232.655	2.47927	0.57121	4.34039	1.42233e-05	8.53171e-05	hypothetical protein	CDR20291_3044
CDR20291_RS10395	1788.08	2.08044	0.479589	4.33797	1.43805e-05	8.61238e-05	hfq	CDR20291_1897
CDR20291_RS15160	88.5019	-2.08007	0.479725	-4.33596	1.45122e-05	8.67759e-05	cas5b	CDR20291_2814
CDR20291_RS03175	528.233	1.26105	0.29104	4.33291	1.47149e-05	8.7849e-05	M56 family metallopeptidase	CDR20291_0531
CDR20291_RS15075	92.5962	-2.49954	0.577109	-4.33113	1.48344e-05	8.84235e-05	Nif11-like leader peptide family natural product precursor	CDR20291_2796
CDR20291_RS03170	79.8771	1.95575	0.451831	4.32849	1.50134e-05	8.93501e-05	chloride channel protein
CDR20291_RS02250	89.3888	-1.8435	0.426034	-4.32713	1.51067e-05	8.97644e-05	EamA family transporter	CDR20291_0357
CDR20291_RS12085	4833.74	-6.61467	1.53214	-4.31728	1.57967e-05	9.37172e-05	PTS sugar transporter subunit IIA	CDR20291_2216
CDR20291_RS01000	174912	-3.67971	0.853838	-4.30961	1.63543e-05	9.68738e-05	2-oxoacid:acceptor oxidoreductase family protein	CDR20291_0117
CDR20291_RS09865	698.769	-1.50816	0.350358	-4.30461	1.6728e-05	9.89326e-05	DEAD/DEAH box helicase family protein	CDR20291_1795
CDR20291_RS04820	504.152	1.59953	0.371616	4.30425	1.67554e-05	9.89401e-05	diguanylate cyclase	CDR20291_0850
CDR20291_RS17825	536.363	1.74604	0.405706	4.3037	1.67965e-05	9.90291e-05	AtpZ/AtpI family protein	CDR20291_3312
CDR20291_RS17325	2209.66	1.37421	0.319632	4.29933	1.71315e-05	0.000100847	YvcK family protein	CDR20291_3221
CDR20291_RS18015	2134.4	-1.66749	0.387968	-4.29802	1.72332e-05	0.000101289	prepilin-type N-terminal cleavage/methylation domain-containing protein	CDR20291_3350
CDR20291_RS12625	40.1603	-1.95468	0.455503	-4.29126	1.77662e-05	0.000104259	thiamine pyrophosphate-dependent enzyme	CDR20291_2319
CDR20291_RS12605	26.0638	-2.21457	0.51731	-4.28093	1.86115e-05	0.000109051	PLP-dependent aminotransferase family protein	CDR20291_2315
CDR20291_RS00260	5230.72	2.73102	0.638305	4.27854	1.88119e-05	0.000110056	tRNA-Glu	CDR20291_t17
CDR20291_RS00915	1148.99	2.91889	0.682461	4.27701	1.89421e-05	0.000110647	tRNA-Asn	CDR20291_t42
CDR20291_RS14345	2501.33	1.81867	0.425316	4.27605	1.90237e-05	0.000110952	LCP family protein	CDR20291_2654
CDR20291_RS15905	56.7028	-2.45694	0.574665	-4.27544	1.90762e-05	0.000111087	DUF3139 domain-containing protein	CDR20291_2957
CDR20291_RS00130	33595	-3.23391	0.756471	-4.27499	1.91142e-05	0.000111138	16S ribosomal RNA	CDR20291_r01
CDR20291_RS18985	1749.93	1.64287	0.384803	4.26938	1.96017e-05	0.000113798	DUF951 domain-containing protein	CDR20291_3525
CDR20291_RS02525	617.655	1.79025	0.419476	4.26782	1.97395e-05	0.000114423	MurR/RpiR family transcriptional regulator	CDR20291_0408
CDR20291_RS09875	149.236	2.25106	0.527601	4.26659	1.98485e-05	0.000114879	helix-turn-helix transcriptional regulator
CDR20291_RS13600	1276.84	-1.51488	0.35536	-4.26295	2.01743e-05	0.000116587	PFL family protein	CDR20291_2510
CDR20291_RS18440	1362.35	1.28172	0.300737	4.26193	2.02672e-05	0.000116945	DUF1847 domain-containing protein	CDR20291_3431
CDR20291_RS13945	728.966	1.8722	0.439448	4.26034	2.04118e-05	0.000117601	hpt	CDR20291_2579
CDR20291_RS12060	36143.1	-2.99499	0.704229	-4.25286	2.11062e-05	0.000121416	transketolase	CDR20291_2211
CDR20291_RS18785	21.0364	-2.40732	0.566218	-4.25158	2.12265e-05	0.000121924	SIS domain-containing protein	CDR20291_3489
CDR20291_RS12600	40.3434	-2.01496	0.474469	-4.24678	2.16863e-05	0.000124376	MFS transporter	CDR20291_2314
CDR20291_RS13320	135.3	-1.83201	0.431677	-4.24394	2.19627e-05	0.000125771	PTS fructose transporter subunit IIC	CDR20291_2454
CDR20291_RS04870	180.856	-1.68058	0.396055	-4.2433	2.20257e-05	0.000125942	response regulator transcription factor	CDR20291_0860
CDR20291_RS00955	906.929	2.71101	0.639716	4.23784	2.25684e-05	0.00012885	tRNA-Arg	CDR20291_t51
CDR20291_RS07450	70.5587	2.01406	0.475436	4.23624	2.27293e-05	0.000129574	hypothetical protein
CDR20291_RS00285	18009.4	2.45704	0.580664	4.23143	2.32212e-05	0.000132179	tRNA-Tyr	CDR20291_t23
CDR20291_RS18670	231.88	-1.38907	0.328748	-4.22534	2.38585e-05	0.000135603	hypothetical protein	CDR20291_3472
CDR20291_RS00060	40093	-3.12976	0.741442	-4.22117	2.43032e-05	0.000137925	16S ribosomal RNA	CDR20291_r27
CDR20291_RS17520	1316.66	1.56914	0.371866	4.21965	2.44683e-05	0.000138654	cobyric acid synthase	CDR20291_3257
CDR20291_RS14810	3302.59	1.42549	0.337882	4.21889	2.45509e-05	0.000138914	dltB	CDR20291_2743
CDR20291_RS04905	2014.19	-1.9699	0.467181	-4.21657	2.48046e-05	0.000140141	nagB	CDR20291_0867
CDR20291_RS00230	9114.88	2.70085	0.64114	4.21257	2.52478e-05	0.000142432	tRNA-His	CDR20291_t10
CDR20291_RS07410	112.172	1.5719	0.373742	4.20584	2.60111e-05	0.00014652	hypothetical protein	CDR20291_1358
CDR20291_RS13910	982.554	1.27323	0.30365	4.19308	2.75194e-05	0.000154786	SpoIIE family protein phosphatase	CDR20291_2573
CDR20291_RS08815	480.588	1.91534	0.457454	4.18697	2.82705e-05	0.000158775	moaA	CDR20291_1612
CDR20291_RS12095	3436.97	1.73038	0.413902	4.18065	2.90681e-05	0.000163014	fsa	CDR20291_2218
CDR20291_RS07465	25.9954	3.53051	0.844639	4.1799	2.9164e-05	0.00016331	ferrous iron transport protein A	CDR20291_1367
CDR20291_RS11630	1306.95	1.50791	0.361287	4.17373	2.99656e-05	0.000167551	radical SAM protein	CDR20291_2126
CDR20291_RS04505	16.6174	-3.73441	0.896185	-4.16701	3.08616e-05	0.000172147	PTS sugar transporter subunit IIB	CDR20291_0790
CDR20291_RS07750	1172.45	-2.34853	0.563616	-4.16689	3.08783e-05	0.000172147	hypothetical protein
CDR20291_RS19065	888.01	1.99989	0.480187	4.16482	3.116e-05	0.000173462	rpmH	CDR20291_3541
CDR20291_RS04670	92.7593	2.11704	0.508529	4.16306	3.14006e-05	0.000174545	cold-shock protein	CDR20291_0822
CDR20291_RS18970	50213.5	2.01643	0.484926	4.15823	3.20725e-05	0.000178019	ssb	CDR20291_3522
CDR20291_RS11770	284.439	2.46557	0.593029	4.15759	3.21621e-05	0.000178255	aspartate/glutamate racemase family protein	CDR20291_2154
CDR20291_RS18995	2543.74	1.53163	0.369363	4.14669	3.37322e-05	0.000186684	yedF	CDR20291_3527
CDR20291_RS11315	4272.81	-2.20329	0.531759	-4.14341	3.42186e-05	0.0001891	aminotransferase class III-fold pyridoxal phosphate-dependent enzyme	CDR20291_2064
CDR20291_RS00870	36190	-3.10423	0.749353	-4.14255	3.43472e-05	0.000189535	16S ribosomal RNA	CDR20291_r06
CDR20291_RS16190	21.502	4.31947	1.04355	4.1392	3.48522e-05	0.000192042	helix-turn-helix domain-containing protein	CDR20291_3003
CDR20291_RS03180	143.493	-1.82035	0.440096	-4.13626	3.53016e-05	0.000194236	GrpB family protein	CDR20291_0532
CDR20291_RS10500	1115.43	2.20071	0.532321	4.13418	3.56218e-05	0.000195713	hypothetical protein
CDR20291_RS13995	2684.67	1.477	0.35744	4.13215	3.5938e-05	0.000197165	DUF3798 domain-containing protein	CDR20291_2589
CDR20291_RS12810	18825.6	-1.88893	0.45747	-4.12908	3.64215e-05	0.000199529	grpE	CDR20291_2355
CDR20291_RS04075	95.1045	-2.53755	0.614674	-4.12828	3.6548e-05	0.000199933	spoVAD	CDR20291_0703
CDR20291_RS06870	1232.9	1.1508	0.27897	4.12516	3.7047e-05	0.00020237	ABC-F family ATP-binding cassette domain-containing protein	CDR20291_1252
CDR20291_RS11390	459.174	1.24223	0.301308	4.1228	3.74303e-05	0.00020417	amino acid ABC transporter ATP-binding protein	CDR20291_2078
CDR20291_RS02760	51.0666	-1.69316	0.410748	-4.12213	3.75377e-05	0.000204462	hypothetical protein	CDR20291_0454
CDR20291_RS05025	36996.5	-3.10315	0.754274	-4.11409	3.88706e-05	0.000211115	16S ribosomal RNA	CDR20291_r12
CDR20291_RS09165	949.834	1.48767	0.361586	4.1143	3.8836e-05	0.000211115	HAMP domain-containing histidine kinase	CDR20291_1678
CDR20291_RS13450	165.558	-1.72954	0.420432	-4.11371	3.89359e-05	0.000211167	ATP-binding cassette domain-containing protein	CDR20291_2480
CDR20291_RS16780	5231.04	1.69464	0.413177	4.1015	4.10484e-05	0.000222306	valine--tRNA ligase	CDR20291_3114
CDR20291_RS07570	134.5	-1.85651	0.452734	-4.10067	4.11956e-05	0.000222785	ABC transporter ATP-binding protein	CDR20291_1388
CDR20291_RS10665	112.924	-1.40296	0.34227	-4.09898	4.14971e-05	0.000224096	amino acid racemase	CDR20291_1941
CDR20291_RS16655	759.709	2.18361	0.532854	4.09795	4.16816e-05	0.000224773	hpt	CDR20291_3091
CDR20291_RS18685	90.9974	-1.56008	0.380776	-4.09712	4.18322e-05	0.000225264	DUF4177 domain-containing protein
CDR20291_RS12590	193.118	-1.60984	0.393466	-4.09144	4.28701e-05	0.000230526	M20 family metallopeptidase	CDR20291_2312
CDR20291_RS13265	640.932	1.7407	0.425684	4.08918	4.32894e-05	0.000232451	rsmD	CDR20291_2444
CDR20291_RS09830	513.672	1.28495	0.314627	4.08403	4.42607e-05	0.00023733	PrgI family protein
CDR20291_RS00995	261175	-3.40404	0.833973	-4.08172	4.47044e-05	0.000239371	thiamine pyrophosphate-dependent enzyme	CDR20291_0116
CDR20291_RS00850	34403.3	-3.00204	0.735605	-4.08105	4.48319e-05	0.000239689	16S ribosomal RNA	CDR20291_r04
CDR20291_RS13815	154.479	-1.6681	0.408772	-4.08075	4.48902e-05	0.000239689	AraC family transcriptional regulator	CDR20291_2553
CDR20291_RS01935	97.609	-1.81368	0.444524	-4.08006	4.5025e-05	0.00024007	bioB	CDR20291_0300
CDR20291_RS17690	139.389	-2.36394	0.579836	-4.07692	4.56363e-05	0.000242988	hypothetical protein
CDR20291_RS03475	184.982	-1.85594	0.455987	-4.07016	4.69817e-05	0.0002498	DUF3795 domain-containing protein	CDR20291_0587
CDR20291_RS18190	622.728	1.30378	0.320999	4.06163	4.87317e-05	0.000258742	DNA polymerase III subunit delta'	CDR20291_3384
CDR20291_RS01570	132.652	-2.51281	0.618808	-4.06072	4.89226e-05	0.000259392	flagellar protein FlgN	CDR20291_0231
CDR20291_RS13260	558.189	1.61867	0.3987	4.05987	4.91009e-05	0.000259974	coaD	CDR20291_2443
CDR20291_RS12155	3446.9	-2.82686	0.696462	-4.05889	4.93066e-05	0.000260699	abfD	CDR20291_2230
CDR20291_RS09445	260.513	1.50623	0.371558	4.05383	5.03861e-05	0.000266036	aroE	CDR20291_1732
CDR20291_RS10795	6328.92	1.31967	0.325587	4.0532	5.05228e-05	0.000266386	glutamine--tRNA ligase/YqeY domain fusion protein	CDR20291_1966
CDR20291_RS05330	159.74	-1.6218	0.400276	-4.05172	5.08423e-05	0.000267699	DUF2812 domain-containing protein	CDR20291_0947
CDR20291_RS11465	152.044	1.45681	0.359748	4.04954	5.13195e-05	0.000269837	glucosaminidase domain-containing protein	CDR20291_2093
CDR20291_RS04060	501.473	1.52541	0.377371	4.04221	5.295e-05	0.000278024	spoIIAB	CDR20291_0700
CDR20291_RS01835	380.792	-1.96079	0.485547	-4.0383	5.38391e-05	0.000282301	helix-turn-helix transcriptional regulator	CDR20291_0282
CDR20291_RS14290	20569.6	2.0597	0.510388	4.03556	5.44727e-05	0.000285229	ptsP	CDR20291_2643
CDR20291_RS12845	68.6353	-1.81656	0.450702	-4.03051	5.5657e-05	0.000291028	stage II sporulation protein P	CDR20291_2362
CDR20291_RS09720	935.85	3.13499	0.777897	4.03009	5.57565e-05	0.000291147	LytTR family DNA-binding domain-containing protein	CDR20291_1775
CDR20291_RS09555	307.212	2.35198	0.583655	4.02974	5.58386e-05	0.000291175	ABC transporter permease	CDR20291_1752
CDR20291_RS16845	456.339	1.20872	0.300249	4.02573	5.67995e-05	0.000295779	sensor histidine kinase	CDR20291_3127
CDR20291_RS14305	212.608	1.58026	0.392976	4.02126	5.78889e-05	0.000301038	N-6 DNA methylase	CDR20291_2646
CDR20291_RS14835	969.775	1.28112	0.318637	4.02061	5.80464e-05	0.000301444	HAD family phosphatase	CDR20291_2748
CDR20291_RS07405	389.588	1.50654	0.374883	4.01869	5.85221e-05	0.000303498	4Fe-4S binding protein	CDR20291_1357
CDR20291_RS05295	487.61	1.40837	0.350484	4.01835	5.86073e-05	0.000303525	molybdopterin molybdotransferase MoeA	CDR20291_0940
CDR20291_RS08395	144.565	-1.31739	0.328382	-4.01176	6.02683e-05	0.000311701	asnB	CDR20291_1530
CDR20291_RS09825	1148.2	1.54671	0.386125	4.00573	6.18266e-05	0.000319325	hypothetical protein
CDR20291_RS17820	3058.94	1.57419	0.393316	4.00235	6.2717e-05	0.000323483	ATP synthase subunit I	CDR20291_3311
CDR20291_RS01820	901.317	-1.22669	0.306519	-4.002	6.2808e-05	0.000323513	splB	CDR20291_0279
CDR20291_RS06890	929.364	1.8138	0.45352	3.99938	6.35082e-05	0.000325791	competence/damage-inducible protein A	CDR20291_1256
CDR20291_RS16055	121.111	1.63625	0.409084	3.9998	6.33958e-05	0.000325791	extracellular solute-binding protein	CDR20291_2983
CDR20291_RS17465	523.172	1.47005	0.367567	3.9994	6.35023e-05	0.000325791	cobJ	CDR20291_3246
CDR20291_RS01565	87.2479	-2.83246	0.70832	-3.99884	6.36549e-05	0.000326103	flgM	CDR20291_0230
CDR20291_RS17770	749.174	-1.89111	0.474073	-3.98906	6.63343e-05	0.00033937	CBS domain-containing protein	CDR20291_3301
CDR20291_RS14005	28.4184	2.63766	0.661465	3.9876	6.67455e-05	0.000341014	pentapeptide repeat-containing protein	CDR20291_2591
CDR20291_RS12260	2227.28	1.25447	0.314772	3.98534	6.73848e-05	0.000343817	ABC transporter permease subunit SaoP	CDR20291_2249
CDR20291_RS00315	19600	2.40684	0.604018	3.98471	6.75615e-05	0.000344255	tRNA-Ser	CDR20291_t29
CDR20291_RS04995	127.137	-2.09238	0.525422	-3.98229	6.82542e-05	0.000347194	polysaccharide deacetylase family protein	CDR20291_0885
CDR20291_RS13485	44069.4	1.86666	0.468768	3.98206	6.83216e-05	0.000347194	carbon starvation protein A	CDR20291_2487
CDR20291_RS11485	211.063	-2.14004	0.53749	-3.98154	6.84689e-05	0.000347477	histidinol-phosphatase HisJ family protein	CDR20291_2097
CDR20291_RS09950	103.425	-2.68369	0.674307	-3.97993	6.89369e-05	0.000349385	hypothetical protein
CDR20291_RS18495	3917.02	1.31641	0.331017	3.97686	6.98322e-05	0.00035345	SDR family oxidoreductase	CDR20291_3442
CDR20291_RS07670	152.388	2.05409	0.517113	3.97223	7.12023e-05	0.000359904	sigma-70 family RNA polymerase sigma factor	CDR20291_1407
CDR20291_RS19105	5562.43	-2.82958	0.712506	-3.9713	7.14821e-05	0.000360837	hypothetical protein
CDR20291_RS12115	4088.21	-2.63157	0.662825	-3.97023	7.18018e-05	0.000361969	BglG family transcription antiterminator	CDR20291_2222
CDR20291_RS00840	14172.5	1.89488	0.477601	3.96749	7.26325e-05	0.00036567	rpsI	CDR20291_0103
CDR20291_RS05225	710.72	-1.92086	0.484666	-3.96327	7.39309e-05	0.000371714	cdeC	CDR20291_0926
CDR20291_RS10520	98.6221	-1.97372	0.499171	-3.954	7.68556e-05	0.000385907	hypothetical protein	CDR20291_1916
CDR20291_RS11070	950.196	1.83434	0.46438	3.95008	7.81261e-05	0.000391767	HAMP domain-containing histidine kinase	CDR20291_2020
CDR20291_RS02985	198.006	-1.69917	0.430262	-3.94916	7.84261e-05	0.000392752	hypothetical protein
CDR20291_RS14840	398.115	1.25212	0.317151	3.94803	7.87968e-05	0.000394088	hemolysin family protein	CDR20291_2749
CDR20291_RS04630	1782.74	-2.19304	0.556036	-3.94406	8.01129e-05	0.000400142	glgA	CDR20291_0814
CDR20291_RS03325	293.881	-1.27933	0.324399	-3.94369	8.02386e-05	0.000400243	hypothetical protein	CDR20291_0560
CDR20291_RS11705	108.718	1.90759	0.484177	3.93987	8.15264e-05	0.000406132	zinc ribbon domain-containing protein	CDR20291_2141
CDR20291_RS04035	135.415	-2.11774	0.537582	-3.93939	8.16893e-05	0.00040641	srlD	CDR20291_0696
CDR20291_RS03085	8873.22	1.7527	0.445101	3.93775	8.22502e-05	0.000408664	50S ribosome-binding GTPase	CDR20291_0515
CDR20291_RS09155	726.233	1.50157	0.381815	3.93272	8.39909e-05	0.000416766	hypothetical protein	CDR20291_1676
CDR20291_RS03250	50.6353	-2.23753	0.569025	-3.93221	8.41691e-05	0.000416972	conserved phage C-terminal domain-containing protein	CDR20291_0546
CDR20291_RS06095	5002.75	1.405	0.357326	3.93197	8.42523e-05	0.000416972	KH domain-containing protein	CDR20291_1094
CDR20291_RS12915	174.525	1.77844	0.452354	3.93153	8.44085e-05	0.0004172	NusG domain II-containing protein	CDR20291_2375
CDR20291_RS06980	3135.61	-2.39298	0.609076	-3.92887	8.53463e-05	0.000421286	MgtC/SapB family protein	CDR20291_1272
CDR20291_RS00835	14710.7	1.95337	0.497438	3.92687	8.60586e-05	0.000424176	rplM	CDR20291_0102
CDR20291_RS09465	1818.65	1.26301	0.321656	3.9266	8.61554e-05	0.000424176	PAS domain-containing protein	CDR20291_1736
CDR20291_RS13875	11.788	-6.22126	1.58548	-3.92389	8.71305e-05	0.00042842	3-oxoacid CoA-transferase subunit B	CDR20291_2566
CDR20291_RS10460	162.916	1.37148	0.349575	3.92327	8.73542e-05	0.000428963	CoA pyrophosphatase	CDR20291_1908
CDR20291_RS17185	19.0306	-2.47608	0.631463	-3.92118	8.81151e-05	0.00043214	glycosyltransferase family 2 protein	CDR20291_3194
CDR20291_RS08635	18.362	-2.65702	0.677959	-3.91914	8.88654e-05	0.000435257	DUF969 domain-containing protein	CDR20291_1575
CDR20291_RS17830	1518.98	1.34588	0.343621	3.91676	8.97464e-05	0.000439005	cytidine/deoxycytidylate deaminase family protein	CDR20291_3313
CDR20291_RS16340	6571.66	1.92319	0.491754	3.91088	9.19598e-05	0.000449252	phosphoglycerate kinase	CDR20291_3029
CDR20291_RS13065	39060.7	2.01919	0.516472	3.90959	9.24536e-05	0.000451083	RidA family protein	CDR20291_2405
CDR20291_RS15650	54.5076	2.09272	0.536063	3.90387	9.46684e-05	0.000461295	hypothetical protein	CDR20291_2910
CDR20291_RS14185	57.9054	-2.02296	0.518509	-3.90148	9.56054e-05	0.000465263	nhaC	CDR20291_2623
CDR20291_RS05930	451.586	1.8783	0.481862	3.89801	9.69884e-05	0.000471388	O-methyltransferase	CDR20291_1065
CDR20291_RS01055	85.0036	-2.11337	0.54234	-3.89677	9.74847e-05	0.000473194	yyaC	CDR20291_0128
CDR20291_RS01235	95.7295	-2.02381	0.519404	-3.8964	9.76322e-05	0.000473304	hypothetical protein	CDR20291_0164
CDR20291_RS00855	402.271	3.00868	0.774138	3.88649	0.000101706	0.000492422	tRNA-Ala	CDR20291_t39
CDR20291_RS07685	236.644	1.41525	0.364529	3.88239	0.000103433	0.000500146	XdhC/CoxI family protein	CDR20291_1410
CDR20291_RS00475	41.9474	-2.28289	0.588457	-3.87945	0.000104693	0.000505593	PTS galactitol transporter subunit IIC	CDR20291_0032
CDR20291_RS08335	175.542	1.76579	0.455531	3.87634	0.00010604	0.000510796	MFS transporter	CDR20291_1518
CDR20291_RS09060	1405	-2.04086	0.526491	-3.87634	0.000106038	0.000510796	YjdF family protein	CDR20291_1657
CDR20291_RS01315	439233	-3.02327	0.780486	-3.87358	0.000107249	0.000515965	gluD	CDR20291_0180
CDR20291_RS00310	20025.2	2.24877	0.581	3.87051	0.000108607	0.000521837	tRNA-Lys	CDR20291_t28
CDR20291_RS07285	7332.49	-2.40797	0.622188	-3.87016	0.000108764	0.000521928	NrtA/SsuA/CpmA family ABC transporter substrate-binding protein	CDR20291_1333
CDR20291_RS00615	13342.7	1.95986	0.506565	3.86893	0.000109313	0.000523899	rplL	CDR20291_0058
CDR20291_RS05525	571.883	1.89868	0.491294	3.86464	0.000111252	0.000532521	mreD	CDR20291_0984
CDR20291_RS01265	1803.95	1.39056	0.359977	3.86291	0.000112046	0.000535644	ATP-binding cassette domain-containing protein	CDR20291_0170
CDR20291_RS16610	3222.99	1.65199	0.427981	3.85995	0.000113411	0.000541488	L-serine ammonia-lyase	CDR20291_3082
CDR20291_RS04065	1061.55	1.63925	0.425122	3.85595	0.00011528	0.000549717	sigF	CDR20291_0701
CDR20291_RS04940	159.822	-1.78736	0.463768	-3.854	0.000116202	0.000553421	ABC transporter ATP-binding protein/permease	CDR20291_0874
CDR20291_RS08965	6207.78	-2.54171	0.660711	-3.84693	0.000119609	0.000568931	ferrous iron transport protein A	CDR20291_1639
CDR20291_RS12285	3546.12	1.72345	0.448082	3.84627	0.000119928	0.000569733	efflux transporter SaoE	CDR20291_2254
CDR20291_RS15950	68.8219	-1.45403	0.378098	-3.84565	0.000120236	0.00057048	FAD-dependent oxidoreductase	CDR20291_2962
CDR20291_RS13285	1304.74	1.65385	0.430303	3.84345	0.000121317	0.000574893	rpmB	CDR20291_2448
CDR20291_RS17625	11.4333	-2.74104	0.713365	-3.8424	0.000121836	0.000576627	hypothetical protein	CDR20291_3277
CDR20291_RS09175	974.155	1.22754	0.319649	3.84027	0.000122898	0.000580929	argininosuccinate synthase	CDR20291_1680
CDR20291_RS15585	79.8422	-1.69368	0.44118	-3.83897	0.000123551	0.00058329	S41 family peptidase	CDR20291_2897
CDR20291_RS14790	259.267	-1.30866	0.341129	-3.83626	0.000124923	0.000589032	hypothetical protein	CDR20291_2739
CDR20291_RS04345	199.761	-1.76699	0.460825	-3.83441	0.000125866	0.000592745	MBL fold metallo-hydrolase	CDR20291_0759
CDR20291_RS02755	821.56	-1.35198	0.353215	-3.82764	0.000129377	0.000607766	amidohydrolase	CDR20291_0453
CDR20291_RS17965	63.9645	1.67304	0.437075	3.82782	0.000129284	0.000607766	A24 family peptidase	CDR20291_3340
CDR20291_RS03200	53.5111	2.75248	0.719826	3.82382	0.0001314	0.000616505	ABC transporter ATP-binding protein	CDR20291_0536
CDR20291_RS07000	178.838	-1.58087	0.41346	-3.82351	0.000131567	0.000616525	alpha/beta fold hydrolase	CDR20291_1277
CDR20291_RS03840	387.458	-1.65926	0.434238	-3.82108	0.000132866	0.000621806	corrinoid activation/regeneration protein AcsV	CDR20291_0657
CDR20291_RS09685	88765.3	2.23253	0.584309	3.8208	0.000133022	0.000621806	recombinase family protein	CDR20291_1772
CDR20291_RS11635	788.72	1.59682	0.418292	3.81747	0.000134829	0.000629478	alpha/beta hydrolase	CDR20291_2127
CDR20291_RS18990	1622.66	1.65537	0.433794	3.81603	0.000135613	0.000632363	DUF3343 domain-containing protein	CDR20291_3526
CDR20291_RS02200	33.4806	2.67043	0.703396	3.79649	0.00014676	0.000682658	YkgJ family cysteine cluster protein	CDR20291_0347
CDR20291_RS02950	2706.75	1.07145	0.2822	3.79679	0.000146584	0.000682658	DegV family protein	CDR20291_0492
CDR20291_RS09430	421.774	1.54048	0.406526	3.78936	0.000151035	0.000701684	aroA	CDR20291_1729
CDR20291_RS03875	676.95	1.87021	0.493767	3.78763	0.000152094	0.000705737	hisJ	CDR20291_0664
CDR20291_RS04220	37.4942	-1.77784	0.469871	-3.78368	0.000154525	0.000716141	CoA transferase	CDR20291_0733
CDR20291_RS08245	223.419	1.25846	0.332966	3.77954	0.000157117	0.000727267	PTS sugar transporter subunit IIB	CDR20291_1500
CDR20291_RS05310	3323.11	1.25502	0.332334	3.77638	0.000159125	0.000735664	ABC transporter ATP-binding protein/permease	CDR20291_0943
CDR20291_RS16770	768.259	1.27111	0.33672	3.77498	0.000160019	0.000738896	S8 family serine peptidase	CDR20291_3112
CDR20291_RS05235	629.343	1.95188	0.517561	3.7713	0.000162396	0.000748959	histidinol-phosphatase HisJ family protein	CDR20291_0928
CDR20291_RS03215	33.944	-1.8494	0.490485	-3.77055	0.000162885	0.0007503	MerR family transcriptional regulator	CDR20291_0539
CDR20291_RS05895	633.706	1.35656	0.359918	3.76908	0.000163849	0.000753823	NUDIX hydrolase	CDR20291_1058
CDR20291_RS18735	238.298	-1.85384	0.492189	-3.76653	0.000165532	0.000760644	DUF2268 domain-containing protein
CDR20291_RS03335	191.496	1.41709	0.37635	3.76535	0.000166318	0.000763331	DUF3841 domain-containing protein	CDR20291_0562
CDR20291_RS01910	27.3831	-2.39276	0.635783	-3.76348	0.000167563	0.000768117	PLD nuclease N-terminal domain-containing protein
CDR20291_RS03765	7969.41	-2.7955	0.743346	-3.76069	0.000169443	0.000775795	bifunctional enoyl-CoA hydratase/phosphate acetyltransferase	CDR20291_0642
CDR20291_RS15850	263.822	-1.20222	0.319981	-3.75717	0.000171843	0.000785833	6-phosphofructokinase	CDR20291_2948
CDR20291_RS04845	39.657	3.06208	0.815223	3.75613	0.000172563	0.000788178	ybaK	CDR20291_0855
CDR20291_RS18235	2832.31	1.44005	0.383624	3.7538	0.000174173	0.000794574	greA	CDR20291_3390
CDR20291_RS10340	693.67	1.18671	0.316254	3.75239	0.000175157	0.000798103	class I SAM-dependent methyltransferase	CDR20291_1886
CDR20291_RS02635	1355.99	-1.9453	0.518715	-3.75022	0.000176678	0.000804065	carbon-nitrogen hydrolase family protein	CDR20291_0430
CDR20291_RS12540	4924.17	1.40411	0.374971	3.74459	0.00018069	0.000821339	kinase/pyrophosphorylase	CDR20291_2302
CDR20291_RS02665	52.2281	-2.32351	0.621008	-3.74151	0.000182916	0.00083046	PTS sugar transporter subunit IIC	CDR20291_0436
CDR20291_RS02380	4645.34	-2.24353	0.599688	-3.74116	0.000183176	0.000830644	cell wall-binding protein Cwp27	CDR20291_0381
CDR20291_RS07615	59.513	2.03692	0.545099	3.73678	0.000186394	0.000844227	ATP phosphoribosyltransferase regulatory subunit	CDR20291_1396
CDR20291_RS10585	122.811	-1.64532	0.440456	-3.7355	0.000187346	0.000847526	ilvD	CDR20291_1927
CDR20291_RS05835	508.482	1.65138	0.442641	3.73075	0.000190912	0.000862633	TlyA family RNA methyltransferase	CDR20291_1046
CDR20291_RS15175	334.103	-2.43827	0.65396	-3.72847	0.000192643	0.000868671	cas6	CDR20291_2817
CDR20291_RS17510	915.833	1.27738	0.342609	3.72839	0.000192707	0.000868671	cbiB	CDR20291_3255
CDR20291_RS16105	20.2016	-2.87019	0.770158	-3.72675	0.000193962	0.000873289	DUF2220 family protein	CDR20291_2989
CDR20291_RS13870	8.31015	-3.99805	1.07345	-3.72447	0.000195722	0.00088017	CoA transferase subunit A	CDR20291_2565
CDR20291_RS03940	503.554	1.22953	0.330309	3.72235	0.000197379	0.000886351	ATP-dependent helicase	CDR20291_0677
CDR20291_RS17425	234082	-3.12547	0.839705	-3.72211	0.000197564	0.000886351	23S ribosomal RNA	CDR20291_r23
CDR20291_RS11815	81.1375	2.16021	0.580948	3.71842	0.000200469	0.000898319	hypothetical protein	CDR20291_2163
CDR20291_RS16360	150.872	-1.97145	0.531005	-3.71268	0.000205076	0.00091788	xdh	CDR20291_3033
CDR20291_RS12185	12023.6	-2.43099	0.654837	-3.71235	0.000205341	0.000917981	Xaa-Pro peptidase family protein	CDR20291_2236
CDR20291_RS17270	127.941	-1.73029	0.466233	-3.71122	0.000206264	0.000921021	hypothetical protein	CDR20291_3211
CDR20291_RS07610	57.0033	2.24878	0.606133	3.71004	0.000207226	0.000924227	hypothetical protein
CDR20291_RS00270	10843.9	2.31475	0.624438	3.70693	0.000209784	0.000934539	tRNA-Val	CDR20291_t19
CDR20291_RS12855	740.787	-1.21474	0.328185	-3.7014	0.000214415	0.000954044	alpha/beta hydrolase	CDR20291_2364
CDR20291_RS12280	1342.78	1.36849	0.369997	3.69864	0.000216754	0.000963321	Cys-Cys-COOH protein SaoC	CDR20291_2253
CDR20291_RS04830	2220.84	-1.96436	0.531265	-3.69751	0.000217724	0.000966499	ABC transporter substrate-binding protein	CDR20291_0852
CDR20291_RS13315	55.3095	-1.65449	0.447892	-3.69396	0.00022079	0.000978964	fructose PTS transporter subunit IIB	CDR20291_2453
CDR20291_RS08455	507.697	1.24485	0.337113	3.69269	0.000221895	0.000982717	cupin domain-containing protein	CDR20291_1542
CDR20291_RS17300	9820.47	1.29534	0.350934	3.69113	0.000223263	0.000987622	pyk	CDR20291_3216
CDR20291_RS07290	22.902	2.93392	0.795238	3.68936	0.000224822	0.000993358	DUF3793 family protein	CDR20291_1334
CDR20291_RS14280	1661.09	-1.83008	0.496542	-3.68566	0.000228112	0.00100672	DUF4116 domain-containing protein	CDR20291_2641
CDR20291_RS00620	7257.02	-1.34587	0.365295	-3.68434	0.000229294	0.00100959	SDR family oxidoreductase	CDR20291_0059
CDR20291_RS14525	3119.23	2.15251	0.584186	3.68462	0.000229041	0.00100959	yajC	CDR20291_2690
CDR20291_RS04910	18.3949	-2.84993	0.773624	-3.68387	0.000229721	0.00101029	hypothetical protein
CDR20291_RS01440	1148.26	1.04692	0.284327	3.68209	0.000231326	0.00101617	GGDEF domain-containing protein	CDR20291_0205
CDR20291_RS02275	137.585	-1.20835	0.328208	-3.68166	0.000231719	0.00101672	asparagine synthase (glutamine-hydrolyzing)	CDR20291_0362
CDR20291_RS12595	38.3193	-1.83984	0.499903	-3.6804	0.000232866	0.00102057	alanine:cation symporter family protein	CDR20291_2313
CDR20291_RS02790	179.575	1.36687	0.37157	3.67863	0.000234493	0.00102533	chemotaxis protein CheD	CDR20291_0460
CDR20291_RS16790	23.0587	-2.37224	0.644826	-3.67888	0.00023426	0.00102533	iron hydrogenase	CDR20291_3116
CDR20291_RS18725	12955.9	-2.31992	0.630725	-3.67817	0.000234911	0.00102598	transposase
CDR20291_RS09335	398.267	1.68025	0.457597	3.6719	0.000240752	0.00105028	NAD(P)/FAD-dependent oxidoreductase	CDR20291_1710
CDR20291_RS18675	188.132	-1.21775	0.332224	-3.66546	0.000246899	0.00107585	cation diffusion facilitator family transporter	CDR20291_3473
CDR20291_RS06950	2286.76	-1.85431	0.506209	-3.66312	0.000249158	0.00108445	diguanylate cyclase	CDR20291_1266
CDR20291_RS13080	8452.67	1.29251	0.353083	3.66065	0.00025158	0.00109374	asparaginase	CDR20291_2408
CDR20291_RS17470	827.432	1.39048	0.380283	3.65645	0.000255733	0.00111052	cbiG	CDR20291_3247
CDR20291_RS14570	46.1931	2.31576	0.634462	3.64996	0.000262283	0.00113636	membrane protein	CDR20291_2699
CDR20291_RS15845	86.4625	-1.42386	0.390091	-3.65007	0.000262167	0.00113636	pentose-5-phosphate 3-epimerase	CDR20291_2947
CDR20291_RS13355	3241.8	1.0244	0.280914	3.64665	0.000265677	0.00114975	rpe	CDR20291_2461
CDR20291_RS15335	502.419	-1.40904	0.386447	-3.64615	0.000266201	0.00115071	helix-turn-helix transcriptional regulator	CDR20291_2847
CDR20291_RS03070	533.371	1.49041	0.408865	3.64525	0.000267136	0.00115343	50S ribosome-binding GTPase
CDR20291_RS04780	11.9545	-2.47504	0.679519	-3.64235	0.000270165	0.00116518	leuA	CDR20291_0842
CDR20291_RS00280	15897.8	2.11516	0.580813	3.64173	0.000270811	0.00116664	tRNA-Thr	CDR20291_t21
CDR20291_RS11500	155.738	1.24772	0.34267	3.64116	0.000271409	0.00116789	ROK family transcriptional regulator	CDR20291_2100
CDR20291_RS17460	496.816	1.62846	0.447855	3.63613	0.000276768	0.0011896	cobK	CDR20291_3245
CDR20291_RS01545	284.173	-1.54446	0.424942	-3.63453	0.000278492	0.0011943	rfbB	CDR20291_0226
CDR20291_RS16805	92.1922	-1.80888	0.497655	-3.6348	0.000278198	0.0011943	pstB	CDR20291_3119
CDR20291_RS03920	404.146	1.36076	0.374692	3.63167	0.000281591	0.00120623	OmpA family protein	CDR20291_0673
CDR20291_RS04790	8.65168	-2.96738	0.817216	-3.63108	0.000282237	0.00120763	leuD	CDR20291_0844
CDR20291_RS15370	11030.6	1.29073	0.355701	3.62871	0.000284839	0.00121739	C-GCAxxG-C-C family protein	CDR20291_2854
CDR20291_RS14100	230526	-3.06378	0.844634	-3.62735	0.000286344	0.00122244	23S ribosomal RNA	CDR20291_r22
CDR20291_RS06840	1903.96	1.45022	0.400141	3.62428	0.000289766	0.00123566	DUF3867 domain-containing protein	CDR20291_1246
CDR20291_RS12800	13423.4	-1.63109	0.450443	-3.62109	0.000293366	0.00124961	dnaJ	CDR20291_2353
CDR20291_RS12375	23.5692	2.3353	0.645096	3.62007	0.000294518	0.00125311	GGDEF domain-containing protein	CDR20291_2272
CDR20291_RS04340	12704.3	-2.43706	0.673435	-3.61885	0.000295914	0.00125764	glutamate synthase-related protein	CDR20291_0758
CDR20291_RS14805	779.58	1.32255	0.365777	3.61573	0.0002995	0.00127145	dltC	CDR20291_2742
CDR20291_RS06830	117.769	-1.4471	0.400971	-3.609	0.000307384	0.00130346	M20 family metallopeptidase	CDR20291_1244
CDR20291_RS09990	151.228	-1.85632	0.514459	-3.60829	0.000308216	0.00130536	YtxH domain-containing protein	CDR20291_1815
CDR20291_RS18285	102.891	-1.93206	0.535487	-3.60804	0.000308522	0.00130536	cell wall hydrolase	CDR20291_3400
CDR20291_RS16905	20.1326	-3.82538	1.06076	-3.60626	0.000310641	0.00131287	PTS mannose transporter subunit IIA	CDR20291_3139
CDR20291_RS16765	1612.72	1.11595	0.309523	3.6054	0.000311671	0.00131575	bifunctional folylpolyglutamate synthase/dihydrofolate synthase	CDR20291_3111
CDR20291_RS02895	254.324	1.29804	0.360266	3.60299	0.000314577	0.00132606	sugar phosphate isomerase/epimerase	CDR20291_0481
CDR20291_RS11775	1865.73	-1.12532	0.312347	-3.6028	0.000314813	0.00132606	hypothetical protein	CDR20291_2155
CDR20291_RS00515	4828.29	1.70504	0.47412	3.59623	0.000322863	0.00135846	gltX	CDR20291_0040
CDR20291_RS15185	121.179	-1.62551	0.45216	-3.59498	0.000324421	0.0013635	ABC transporter permease	CDR20291_2819
CDR20291_RS15405	186.433	1.70157	0.47347	3.59382	0.000325863	0.00136805	DUF2087 domain-containing protein	CDR20291_2861
CDR20291_RS08350	138668	-1.41795	0.39495	-3.5902	0.000330419	0.00138548	FAD-dependent oxidoreductase	CDR20291_1521
CDR20291_RS18940	8624.31	1.24644	0.347203	3.58995	0.000330747	0.00138548	dnaB	CDR20291_3516
CDR20291_RS06110	10387	1.95929	0.546169	3.58733	0.000334079	0.0013979	rplS	CDR20291_1097
CDR20291_RS06025	26.5722	-2.00964	0.560394	-3.58612	0.000335638	0.00140287	sigma-70 family RNA polymerase sigma factor
CDR20291_RS07935	3230.65	-1.80373	0.50307	-3.58545	0.000336499	0.00140338	hypothetical protein	CDR20291_1445
CDR20291_RS15870	584.489	1.36367	0.38033	3.58548	0.000336453	0.00140338	hypothetical protein	CDR20291_2949
CDR20291_RS14365	1119.28	1.46029	0.407402	3.58439	0.000337864	0.00140752	glycosyltransferase	CDR20291_2658
CDR20291_RS04005	46.7493	-1.92661	0.537867	-3.58194	0.000341054	0.00141925	BglG family transcription antiterminator	CDR20291_0690
CDR20291_RS16860	3330.7	1.32597	0.37058	3.57811	0.000346094	0.00143864	pepF	CDR20291_3130
CDR20291_RS15325	2360.67	-1.29584	0.362269	-3.57701	0.000347551	0.00144312	NAD(P)/FAD-dependent oxidoreductase	CDR20291_2845
CDR20291_RS03975	57.239	-1.64474	0.459852	-3.57667	0.000348003	0.00144341	nitroreductase	CDR20291_0684
CDR20291_RS07005	1168.83	-1.14389	0.319884	-3.57597	0.000348934	0.00144569	helix-turn-helix domain-containing protein	CDR20291_1278
CDR20291_RS06715	1665.41	1.89454	0.529956	3.5749	0.000350365	0.00144872	hypothetical protein	CDR20291_1221
CDR20291_RS12150	414.047	-2.62961	0.735623	-3.57467	0.000350669	0.00144872	hypothetical protein	CDR20291_2229
CDR20291_RS18215	215008	-2.991	0.836744	-3.57456	0.000350811	0.00144872	23S ribosomal RNA	CDR20291_r24
CDR20291_RS01200	320.231	1.72672	0.4836	3.57056	0.000356222	0.00146946	VOC family protein	CDR20291_0157
CDR20291_RS00970	31476.6	-2.35794	0.660467	-3.57011	0.000356825	0.00147035	ptb	CDR20291_0111
CDR20291_RS06090	7240.02	1.33797	0.374838	3.56945	0.000357733	0.00147249	rpsP	CDR20291_1093
CDR20291_RS01885	86.5265	-2.10943	0.591184	-3.56815	0.000359517	0.00147823	PTS system mannose/fructose/sorbose family transporter subunit IID	CDR20291_0292
CDR20291_RS07230	530210	-1.42856	0.400859	-3.56375	0.000365595	0.00150159	NADH peroxidase	CDR20291_1323
CDR20291_RS11280	298.882	1.1699	0.32843	3.56211	0.000367884	0.00150936	DUF819 family protein	CDR20291_2057
CDR20291_RS00560	671.436	1.1477	0.322294	3.56104	0.000369388	0.00151389	FAD-dependent thymidylate synthase	CDR20291_0047
CDR20291_RS05720	431.817	1.75063	0.492545	3.55425	0.000379062	0.00155186	GGDEF domain-containing protein	CDR20291_1023
CDR20291_RS05195	5.48963	-5.00343	1.4079	-3.55384	0.000379653	0.00155261	hypothetical protein	CDR20291_0921
CDR20291_RS14360	744.295	1.6355	0.460448	3.55198	0.000382351	0.00156195	polysaccharide biosynthesis protein	CDR20291_2657
CDR20291_RS06155	74.3976	-1.93973	0.546457	-3.54964	0.000385753	0.00157416	ABC transporter permease	CDR20291_1106
CDR20291_RS11395	548.02	1.25729	0.35432	3.54846	0.000387493	0.00157955	M20 family metallopeptidase	CDR20291_2079
CDR20291_RS16955	586.432	1.50487	0.424511	3.54494	0.000392703	0.00159907	hypothetical protein	CDR20291_3149
CDR20291_RS13175	855.739	-1.39972	0.395326	-3.54067	0.00039911	0.00162342	ribonuclease Z	CDR20291_2426
CDR20291_RS00590	7396.33	1.89608	0.536181	3.53626	0.000405829	0.00164898	secE	CDR20291_0053
CDR20291_RS03060	3061.01	-2.53989	0.718352	-3.53571	0.000406675	0.00165065	hypothetical protein	CDR20291_0511
CDR20291_RS11665	108.917	1.61675	0.457478	3.53405	0.000409236	0.00165927	Crp/Fnr family transcriptional regulator	CDR20291_2133
CDR20291_RS02125	2454.38	1.21787	0.344668	3.53346	0.000410156	0.00166122	M18 family aminopeptidase	CDR20291_0334
CDR20291_RS02735	1151.34	1.35306	0.383399	3.52912	0.000416941	0.0016869	transcriptional regulator	CDR20291_0449
CDR20291_RS06215	3638.87	-1.60513	0.455233	-3.52596	0.000421949	0.00170534	Rrf2 family transcriptional regulator	CDR20291_1118
CDR20291_RS15040	225.915	-2.22689	0.632057	-3.52324	0.000426305	0.00172111	V-type ATP synthase subunit A	CDR20291_2789
CDR20291_RS17380	7271.94	-1.40328	0.398337	-3.52284	0.000426944	0.00172186	uvrC	CDR20291_3232
CDR20291_RS03715	3354.4	1.31801	0.374218	3.52204	0.000428243	0.00172526	transporter substrate-binding domain-containing protein	CDR20291_0633
CDR20291_RS05370	645.638	1.5004	0.426249	3.52002	0.000431516	0.0017366	hypothetical protein	CDR20291_0955
CDR20291_RS02900	924.448	1.19826	0.34115	3.51241	0.000444069	0.00178522	nucleoside kinase	CDR20291_0482
CDR20291_RS09560	264.47	1.63034	0.464558	3.50943	0.00044906	0.00180338	hypothetical protein	CDR20291_1753
CDR20291_RS08540	31.2681	2.47105	0.704832	3.50587	0.000455122	0.00182578	DUF1835 domain-containing protein	CDR20291_1559
CDR20291_RS18025	4224.65	1.12792	0.322035	3.50248	0.000460946	0.00184719	glmU	CDR20291_3352
CDR20291_RS01470	154.441	1.81596	0.519106	3.49824	0.000468332	0.00187412	HAD family hydrolase	CDR20291_0211
CDR20291_RS18130	13.7177	-2.2736	0.649961	-3.49806	0.000468653	0.00187412	phnH	CDR20291_3372
CDR20291_RS17170	362.144	1.98892	0.568859	3.49633	0.00047171	0.00188435	CD3324 family protein	CDR20291_3191
CDR20291_RS08960	181.941	-1.74773	0.500551	-3.49162	0.000480099	0.00191585	grdB	CDR20291_1638
CDR20291_RS17925	567.647	1.35544	0.388244	3.49122	0.000480824	0.00191672	RNA-binding S4 domain-containing protein	CDR20291_3332
CDR20291_RS11625	581.757	-1.26132	0.361562	-3.48853	0.000485684	0.00193406	CatB-related O-acetyltransferase	CDR20291_2125
CDR20291_RS10355	120.547	-1.46073	0.418767	-3.48817	0.000486332	0.00193461	acyl-CoA thioesterase/bile acid-CoA:amino acid N-acyltransferase family protein	CDR20291_1889
CDR20291_RS02175	199.704	-1.19197	0.341814	-3.48719	0.000488122	0.0019397	GHKL domain-containing protein	CDR20291_0342
CDR20291_RS03640	175.57	-1.59293	0.457682	-3.48043	0.000500602	0.00198721	MerR family transcriptional regulator	CDR20291_0619
CDR20291_RS13725	60.2378	1.86746	0.537495	3.47438	0.000512028	0.00203044	small basic family protein	CDR20291_2535
CDR20291_RS03120	21.948	-2.28621	0.659387	-3.46718	0.000525943	0.00208344	spore coat associated protein CotJA	CDR20291_0521
CDR20291_RS00525	20001.2	-1.26531	0.365341	-3.46336	0.000533465	0.00211085	cysS	CDR20291_0041
CDR20291_RS02805	515.362	1.40863	0.406753	3.46311	0.000533975	0.00211085	methyl-accepting chemotaxis protein	CDR20291_0463
CDR20291_RS08655	8889.65	1.68499	0.486705	3.46204	0.000536096	0.00211702	nucleoside hydrolase	CDR20291_1580
CDR20291_RS15680	307.139	-1.24537	0.359865	-3.46066	0.000538856	0.00212571	PTS fructose transporter subunit IIABC	CDR20291_2914
CDR20291_RS06845	159.708	-1.40059	0.40481	-3.45987	0.000540445	0.00212862	cysteine hydrolase	CDR20291_1247
CDR20291_RS10180	423.626	1.62225	0.468895	3.45973	0.000540719	0.00212862	tyrosine-type recombinase/integrase	CDR20291_1855
CDR20291_RS17515	1355.89	1.21123	0.350152	3.45915	0.000541882	0.00213099	cobyrinate a%2Cc-diamide synthase	CDR20291_3256
CDR20291_RS04800	813.398	1.19931	0.347291	3.45333	0.000553707	0.00217212	PaaI family thioesterase	CDR20291_0846
CDR20291_RS12610	31.314	-2.08931	0.605043	-3.45316	0.00055406	0.00217212	bifunctional enoyl-CoA hydratase/phosphate acetyltransferase	CDR20291_2316
CDR20291_RS18330	4469.41	1.53028	0.443107	3.45352	0.00055332	0.00217212	SEC-C metal-binding domain-containing protein	CDR20291_3409
CDR20291_RS02890	222.743	1.50924	0.437349	3.45088	0.000558759	0.00218602	lepB	CDR20291_0480
CDR20291_RS17680	2425.24	-2.06675	0.59889	-3.45097	0.000558575	0.00218602	hypothetical protein	CDR20291_3285
CDR20291_RS17535	413.66	1.24504	0.360835	3.45045	0.000559652	0.00218726	cobU	CDR20291_3260
CDR20291_RS05740	94.738	-1.37816	0.399883	-3.44641	0.000568088	0.00221794	APC family permease	CDR20291_1027
CDR20291_RS02815	23.3609	2.32542	0.675258	3.44374	0.00057372	0.00223763	chemotaxis protein CheW	CDR20291_0465
CDR20291_RS00300	10818.7	2.06509	0.599939	3.44216	0.000577094	0.00224616	tRNA-Arg	CDR20291_t26
CDR20291_RS15400	256.353	1.54043	0.447489	3.4424	0.000576588	0.00224616	4Fe-4S binding protein	CDR20291_2860
CDR20291_RS17730	32.1438	-2.63233	0.765724	-3.4377	0.000586683	0.00228114	hypothetical protein	CDR20291_3293
CDR20291_RS13865	18.6156	-3.27164	0.951816	-3.43727	0.00058762	0.00228245	acetyl-CoA C-acetyltransferase	CDR20291_2564
CDR20291_RS05715	7883.16	1.68788	0.492076	3.43012	0.000603303	0.00234097	fabF	CDR20291_1022
CDR20291_RS17765	778.827	-1.36397	0.397849	-3.42837	0.000607225	0.00235377	hypothetical protein	CDR20291_3300
CDR20291_RS11100	1980.71	1.19273	0.347978	3.4276	0.000608932	0.00235798	trxB	CDR20291_2024
CDR20291_RS12370	189.04	1.48746	0.434432	3.42393	0.000617234	0.00238769	GGDEF domain-containing protein	CDR20291_2271
CDR20291_RS08525	7333.11	-2.20377	0.644121	-3.42136	0.000623095	0.0024079	gcvPB	CDR20291_1556
CDR20291_RS05655	1286.21	-2.31733	0.677946	-3.41817	0.000630445	0.00243382	FAD-binding oxidoreductase	CDR20291_1010
CDR20291_RS01060	4613.06	1.00496	0.294126	3.41675	0.000633736	0.00244404	metK	CDR20291_0129
CDR20291_RS14060	2277.97	1.3933	0.40795	3.41537	0.000636947	0.00245393	galE	CDR20291_2602
CDR20291_RS05925	955.283	-1.15438	0.338334	-3.41197	0.000644955	0.00248226	mltG	CDR20291_1064
CDR20291_RS02490	527.242	0.975876	0.286187	3.40992	0.000649821	0.00249845	response regulator transcription factor	CDR20291_0403
CDR20291_RS15120	176.333	-1.69274	0.496496	-3.40937	0.00065112	0.00250091	thiolase family protein	CDR20291_2805
CDR20291_RS01390	440.472	-1.47317	0.432319	-3.40761	0.000655346	0.00251459	larB	CDR20291_0196
CDR20291_RS07460	170.977	-1.26828	0.372365	-3.40602	0.000659176	0.00252673	feoB	CDR20291_1366
CDR20291_RS00305	15098.8	1.97446	0.580063	3.40387	0.000664394	0.00254416	tRNA-Gln	CDR20291_t27
CDR20291_RS14645	71.6224	-1.99206	0.586823	-3.39466	0.000687133	0.00262593	M20 family metallopeptidase	CDR20291_2712
CDR20291_RS17475	854.613	1.06249	0.31298	3.39474	0.000686935	0.00262593	cobalt-precorrin-4 methyltransferase	CDR20291_3248
CDR20291_RS01755	985.687	-1.84208	0.542857	-3.3933	0.000690549	0.0026341	flhA	CDR20291_0267
CDR20291_RS16870	206.158	1.49609	0.440899	3.39326	0.000690661	0.0026341	aspartyl-phosphate phosphatase Spo0E family protein	CDR20291_3132
CDR20291_RS18965	18837.2	1.72737	0.509262	3.39191	0.00069408	0.00264448	rpsR	CDR20291_3521
CDR20291_RS17305	3679.55	1.49494	0.441033	3.38964	0.000699851	0.00266379	pfkA	CDR20291_3217
CDR20291_RS05035	90.3083	1.65444	0.488265	3.38841	0.000702988	0.00267305	tRNA-Gly	CDR20291_t53
CDR20291_RS11420	360.501	1.37519	0.406163	3.38582	0.000709654	0.00269569	4Fe-4S binding protein	CDR20291_2084
CDR20291_RS14710	5.9822	5.01769	1.48216	3.3854	0.000710752	0.00269716	proline--tRNA ligase
CDR20291_RS11030	230.751	-1.37186	0.405423	-3.38378	0.000714952	0.00271038	ABC transporter ATP-binding protein	CDR20291_2012
CDR20291_RS02580	293.52	1.01259	0.299328	3.38289	0.000717284	0.00271651	hypothetical protein	CDR20291_0419
CDR20291_RS02420	48.3313	-1.49639	0.442554	-3.38127	0.000721514	0.00272497	D-ornithine 4%2C5-aminomutase subunit OraE	CDR20291_0389
CDR20291_RS16875	399.375	1.51407	0.447725	3.38171	0.000720373	0.00272497	Gx transporter family protein	CDR20291_3133
CDR20291_RS18950	2872.19	1.38311	0.409057	3.38121	0.000721675	0.00272497	DHH family phosphoesterase	CDR20291_3518
CDR20291_RS05755	12.4334	-2.55059	0.754736	-3.37945	0.000726322	0.00273979	spoIIIAA	CDR20291_1030
CDR20291_RS10575	580.099	-1.55719	0.460902	-3.37857	0.000728641	0.0027458	flavodoxin	CDR20291_1925
CDR20291_RS18890	1241.76	1.04565	0.309523	3.37825	0.000729483	0.00274625	MBL fold metallo-hydrolase	CDR20291_3510
CDR20291_RS16800	58.8702	-1.86035	0.550913	-3.37686	0.000733188	0.00275746	phoU	CDR20291_3118
CDR20291_RS05040	78.647	1.72075	0.51004	3.37376	0.00074148	0.00278549	rrf	CDR20291_r14
CDR20291_RS09375	12427.8	1.18815	0.352226	3.37326	0.000742847	0.00278549	cation-translocating P-type ATPase	CDR20291_1718
CDR20291_RS09435	382.244	1.45582	0.431549	3.37349	0.00074223	0.00278549	aroC	CDR20291_1730
CDR20291_RS16305	90.8145	-1.64013	0.486274	-3.37286	0.000743925	0.00278678	AEC family transporter	CDR20291_3023
CDR20291_RS05450	402.78	1.22268	0.362892	3.36926	0.000753707	0.00281785	heavy-metal-associated domain-containing protein	CDR20291_0968
CDR20291_RS16675	919.624	1.48375	0.440358	3.36942	0.000753268	0.00281785	methyltransferase domain-containing protein	CDR20291_3094
CDR20291_RS17405	44.1576	-1.92586	0.571945	-3.36722	0.000759313	0.00283601	carbohydrate ABC transporter permease	CDR20291_3237
CDR20291_RS12230	127.98	1.41264	0.419694	3.36589	0.000762981	0.00284691	M3 family oligoendopeptidase	CDR20291_2245
CDR20291_RS09455	154.987	1.48438	0.441108	3.36512	0.000765111	0.00285205	prephenate dehydrogenase	CDR20291_1734
CDR20291_RS09170	576.658	1.42388	0.423426	3.36275	0.000771698	0.00287378	truA	CDR20291_1679
CDR20291_RS01030	716.384	1.69783	0.505449	3.35905	0.00078211	0.00290969	spoIID	CDR20291_0123
CDR20291_RS13525	5185.29	1.14519	0.341202	3.35633	0.000789835	0.00293556	amino acid permease	CDR20291_2495
CDR20291_RS18195	317.622	1.38656	0.413371	3.35428	0.000795723	0.00295454	thymidylate kinase	CDR20291_3385
CDR20291_RS07530	67.2994	1.53936	0.458969	3.35395	0.000796672	0.00295517	response regulator transcription factor	CDR20291_1380
CDR20291_RS04415	264.615	1.25782	0.375097	3.35331	0.000798512	0.0029591	glycosyltransferase family 4 protein	CDR20291_0773
CDR20291_RS05435	392.894	1.29146	0.385588	3.34933	0.000810072	0.002997	coaE	CDR20291_0965
CDR20291_RS10960	1878.88	1.05944	0.316322	3.34925	0.000810321	0.002997	sigma 54-interacting transcriptional regulator	CDR20291_1999
CDR20291_RS06350	3254.22	1.12466	0.336046	3.34674	0.00081769	0.00301915	acd	CDR20291_1145
CDR20291_RS18880	516.528	1.27469	0.380883	3.34666	0.000817903	0.00301915	rlmH	CDR20291_3508
CDR20291_RS18915	1285.4	2.29693	0.687478	3.3411	0.000834466	0.00307729	tRNA-Val	CDR20291_t59
CDR20291_RS02915	5599.43	-1.19214	0.357035	-3.33901	0.000840779	0.00309756	deoxyribonuclease IV	CDR20291_0485
CDR20291_RS02300	157307	-1.77155	0.530721	-3.338	0.000843824	0.00310577	hadI	CDR20291_0367
CDR20291_RS06505	200.267	-1.7229	0.516335	-3.3368	0.000847501	0.00311627	PTS transporter subunit EIIC	CDR20291_1177
CDR20291_RS08660	4149.8	1.61357	0.483883	3.33462	0.000854149	0.00313767	membrane protein	CDR20291_1581
CDR20291_RS10650	42.8769	-1.64021	0.49199	-3.33383	0.000856582	0.00314356	ABC-2 transporter permease	CDR20291_1938
CDR20291_RS18525	4030.98	-1.70831	0.512558	-3.33291	0.000859442	0.00315101	hypothetical protein	CDR20291_3448
CDR20291_RS06875	307.931	1.05625	0.317355	3.3283	0.000873776	0.00320047	M15 family metallopeptidase	CDR20291_1253
CDR20291_RS04690	1704.92	1.10157	0.331147	3.32653	0.000879332	0.00321771	tnpB	CDR20291_0826
CDR20291_RS06820	823.054	0.986658	0.297296	3.31877	0.000904143	0.00330447	M55 family metallopeptidase	CDR20291_1242
CDR20291_RS18325	1085.75	1.46379	0.44109	3.31857	0.000904784	0.00330447	hypothetical protein	CDR20291_3408
CDR20291_RS03735	3456.22	1.48726	0.448369	3.31704	0.000909757	0.00331943	argS	CDR20291_0637
CDR20291_RS00605	15981.8	1.93107	0.582289	3.31634	0.000912039	0.00332456	rplA	CDR20291_0056
CDR20291_RS16400	429.246	1.2545	0.378395	3.31531	0.000915414	0.00333366	2'-5' RNA ligase family protein	CDR20291_3041
CDR20291_RS14950	1725.93	-1.16244	0.350725	-3.31439	0.000918433	0.00334144	ABC transporter ATP-binding protein	CDR20291_2771
CDR20291_RS00905	164914	-2.46547	0.746304	-3.30357	0.000954619	0.00346976	23S ribosomal RNA	CDR20291_r20
CDR20291_RS18720	50583.4	-2.16984	0.657002	-3.30264	0.000957804	0.003478	tnpB	CDR20291_3478
CDR20291_RS07940	1931.04	-1.54211	0.46739	-3.2994	0.000968911	0.00351497	hypothetical protein
CDR20291_RS18350	112.607	-1.23481	0.374336	-3.29867	0.000971457	0.00352083	sodium:solute symporter family protein	CDR20291_3413
CDR20291_RS16045	448.79	1.51013	0.458323	3.2949	0.000984574	0.00356497	ABC transporter ATP-binding protein	CDR20291_2981
CDR20291_RS10975	52.167	1.60118	0.48608	3.29406	0.000987525	0.00357224	cell division protein	CDR20291_2002
CDR20291_RS08250	87.8504	-1.5522	0.471597	-3.29138	0.000996983	0.00360301	ABC transporter permease	CDR20291_1501
CDR20291_RS04100	148.836	-1.09928	0.334313	-3.28818	0.00100837	0.00364071	M20 family metallopeptidase	CDR20291_0708
CDR20291_RS04765	4659.42	0.89347	0.27178	3.28747	0.0010109	0.00364638	S1 RNA-binding domain-containing protein	CDR20291_0839
CDR20291_RS04070	9.32321	-2.51307	0.764578	-3.28687	0.00101306	0.00365069	spoVAC	CDR20291_0702
CDR20291_RS02335	36865.5	1.49163	0.454512	3.28182	0.0010314	0.00371325	fba	CDR20291_0374
CDR20291_RS05315	250.495	-1.20567	0.36746	-3.28109	0.00103406	0.00371928	membrane protein	CDR20291_0944
CDR20291_RS00910	488.15	2.46356	0.751034	3.28023	0.00103722	0.00372711	rrf	CDR20291_r21
CDR20291_RS04930	60.3363	1.48033	0.451855	3.27612	0.00105244	0.00377822	MerR family transcriptional regulator	CDR20291_0872
CDR20291_RS09700	203.406	-2.00806	0.613419	-3.27356	0.00106203	0.0038061	sigma-70 family RNA polymerase sigma factor	CDR20291_1773
CDR20291_RS12105	6760.11	-2.4987	0.763309	-3.27351	0.00106221	0.0038061	mannitol-1-phosphate 5-dehydrogenase	CDR20291_2220
CDR20291_RS08750	476.585	1.36713	0.417682	3.27312	0.00106366	0.0038077	recQ	CDR20291_1599
CDR20291_RS08795	156.93	1.71848	0.525369	3.271	0.0010717	0.00383284	NTP transferase domain-containing protein	CDR20291_1608
CDR20291_RS04635	4498.62	-1.75156	0.535895	-3.26847	0.00108131	0.00386358	glycogen/starch/alpha-glucan phosphorylase	CDR20291_0815
CDR20291_RS00140	133.003	2.46685	0.755788	3.26394	0.00109873	0.00392211	rrf	CDR20291_r03
CDR20291_RS00065	151507	-2.44017	0.748119	-3.26174	0.00110731	0.00394901	23S ribosomal RNA	CDR20291_r18
CDR20291_RS02480	392.764	-1.03941	0.318873	-3.25965	0.00111552	0.00397455	ABC transporter permease	CDR20291_0401
CDR20291_RS15460	290.054	-1.48563	0.456251	-3.25617	0.00112927	0.00401978	Transcriptional regulator%2C CarD family	CDR20291_2872
CDR20291_RS08140	1388.68	-2.63956	0.810865	-3.25525	0.00113294	0.00402907	CD3324 family protein	CDR20291_1481
CDR20291_RS09725	138.159	2.76553	0.849717	3.25465	0.00113532	0.00403373	helix-turn-helix domain-containing protein
CDR20291_RS00860	145585	-2.41215	0.741688	-3.25225	0.00114496	0.004062	23S ribosomal RNA	CDR20291_r05
CDR20291_RS02820	124.425	1.89851	0.583774	3.25213	0.00114542	0.004062	protein-glutamate O-methyltransferase CheR	CDR20291_0466
CDR20291_RS16230	491.809	-1.696	0.522039	-3.24879	0.00115896	0.00410362	DUF3791 domain-containing protein	CDR20291_3009
CDR20291_RS18850	39.4247	-1.75186	0.53925	-3.2487	0.00115932	0.00410362	amidohydrolase/deacetylase family metallohydrolase	CDR20291_3502
CDR20291_RS15165	126.026	-1.43528	0.442	-3.24724	0.00116529	0.0041209	cas7i	CDR20291_2815
CDR20291_RS09545	240.273	1.34228	0.413457	3.24647	0.00116844	0.00412435	ABC transporter ATP-binding protein	CDR20291_1750
CDR20291_RS17870	277.196	1.37781	0.424397	3.2465	0.00116834	0.00412435	prmC	CDR20291_3321
CDR20291_RS05030	155295	-2.39285	0.738263	-3.24119	0.00119033	0.0041977	23S ribosomal RNA	CDR20291_r13
CDR20291_RS18680	43.3854	-1.50027	0.462996	-3.24035	0.00119382	0.0042061	hypothetical protein
CDR20291_RS15170	328.088	-1.96337	0.605975	-3.24002	0.00119521	0.00420711	cas8a1	CDR20291_2816
CDR20291_RS00610	16230.6	1.82099	0.562484	3.23741	0.00120618	0.00424178	rplJ	CDR20291_0057
CDR20291_RS00275	14686.3	2.00842	0.621294	3.23265	0.00122649	0.00430921	tRNA-Asp	CDR20291_t20
CDR20291_RS13310	53.6384	-1.57891	0.488552	-3.2318	0.00123012	0.00431793	PTS sugar transporter subunit IIA	CDR20291_2452
CDR20291_RS03960	487.625	1.2495	0.386755	3.23074	0.00123471	0.00433005	cysteine desulfurase	CDR20291_0681
CDR20291_RS11075	640.026	1.52366	0.471887	3.22886	0.00124284	0.00435085	response regulator transcription factor	CDR20291_2021
CDR20291_RS11735	188.694	-1.43877	0.445598	-3.22884	0.00124293	0.00435085	bifunctional germination protease/germinant receptor pseudoprotease CspBA	CDR20291_2147
CDR20291_RS09755	35227.5	2.01833	0.625323	3.22766	0.00124806	0.00436475	MarR family transcriptional regulator	CDR20291_1778
CDR20291_RS00875	155811	-2.41112	0.747134	-3.22716	0.00125026	0.00436842	23S ribosomal RNA	CDR20291_r07
CDR20291_RS14355	1965.76	1.50646	0.467022	3.22567	0.00125676	0.00438709	C40 family peptidase	CDR20291_2656
CDR20291_RS02425	20.7786	-2.64778	0.821192	-3.22431	0.00126277	0.00440399	GlmL-related ornithine degradation protein	CDR20291_0390
CDR20291_RS08405	2580.92	-1.3034	0.404697	-3.22067	0.00127891	0.00445621	TerD family protein	CDR20291_1532
CDR20291_RS02410	44.3891	-1.94871	0.605151	-3.22021	0.00128098	0.00445755	2-amino-4-oxopentanoate thiolase subunit OrtB	CDR20291_0387
CDR20291_RS18230	9035.86	1.37543	0.427144	3.22006	0.00128165	0.00445755	lysS	CDR20291_3389
CDR20291_RS02145	28.909	-2.01341	0.625336	-3.21972	0.00128314	0.00445866	tyrosine-type recombinase/integrase
CDR20291_RS13745	1320.63	1.1585	0.359885	3.21908	0.00128604	0.00446464	murG	CDR20291_2539
CDR20291_RS15580	162.114	1.61904	0.503124	3.21797	0.00129099	0.00447772	MurR/RpiR family transcriptional regulator	CDR20291_2896
CDR20291_RS07020	142.87	1.49944	0.466043	3.21739	0.00129361	0.0044827	ribonuclease H family protein	CDR20291_1281
CDR20291_RS02470	65.9244	-1.69227	0.526104	-3.21661	0.00129716	0.00449091	blaCDD	CDR20291_0399
CDR20291_RS02045	129540	-2.3979	0.745757	-3.21539	0.00130265	0.0045058	23S ribosomal RNA	CDR20291_r10
CDR20291_RS09870	8.06312	-2.81114	0.874399	-3.21495	0.00130469	0.00450873	hypothetical protein	CDR20291_1796
CDR20291_RS00990	212494	-2.71132	0.84388	-3.21292	0.00131391	0.00453645	3-methyl-2-oxobutanoate dehydrogenase subunit VorB	CDR20291_0115
CDR20291_RS16530	691.549	1.77886	0.553763	3.21232	0.00131668	0.00454187	MATE family efflux transporter	CDR20291_3066
CDR20291_RS03205	640.893	1.74168	0.542278	3.21179	0.00131909	0.00454605	hypothetical protein	CDR20291_0537
CDR20291_RS05830	2351.03	0.95173	0.296572	3.20911	0.00133148	0.00458043	dxs	CDR20291_1045
CDR20291_RS06470	30466.4	-0.980022	0.305368	-3.20931	0.00133052	0.00458043	rny	CDR20291_1170
CDR20291_RS02120	2423.77	1.10254	0.343666	3.20818	0.0013358	0.00459113	DUF3553 domain-containing protein	CDR20291_0333
CDR20291_RS12100	546.642	1.39692	0.435715	3.20605	0.00134572	0.00462104	xanthine phosphoribosyltransferase	CDR20291_2219
CDR20291_RS09150	999.977	1.1191	0.349367	3.20321	0.00135904	0.00466256	class I SAM-dependent RNA methyltransferase	CDR20291_1675
CDR20291_RS13905	155.736	1.39225	0.434755	3.20238	0.00136298	0.00467183	flavodoxin family protein	CDR20291_2572
CDR20291_RS09475	20.9337	2.46506	0.770055	3.20114	0.00136883	0.00468766	pyridoxamine 5'-phosphate oxidase family protein	CDR20291_1738
CDR20291_RS04205	118.254	-1.56855	0.490177	-3.19996	0.00137446	0.0047027	CoA transferase	CDR20291_0730
CDR20291_RS00985	38288.1	-2.58424	0.808044	-3.19814	0.00138317	0.00472824	4Fe-4S binding protein	CDR20291_0114
CDR20291_RS04410	106.433	1.45254	0.454678	3.19466	0.00139995	0.00478127	hypothetical protein	CDR20291_0772
CDR20291_RS00135	137681	-2.36184	0.739557	-3.19358	0.00140519	0.00479486	23S ribosomal RNA	CDR20291_r02
CDR20291_RS15085	705.04	1.49949	0.469605	3.19309	0.00140759	0.00479873	phenylalanine--tRNA ligase beta subunit-related protein	CDR20291_2798
CDR20291_RS03340	227.385	1.15474	0.361746	3.19213	0.00141229	0.00481043	hypothetical protein	CDR20291_0563
CDR20291_RS18125	32.0753	-1.6082	0.503881	-3.19162	0.00141479	0.00481462	carbon-phosphorus lyase complex subunit PhnI	CDR20291_3371
CDR20291_RS02170	220.329	-1.11289	0.349111	-3.18779	0.00143366	0.00487444	FtsX-like permease family protein	CDR20291_0341
CDR20291_RS05910	1742.02	1.10178	0.345785	3.18632	0.00144094	0.0048948	phosphopentomutase	CDR20291_1061
CDR20291_RS14025	43.7516	-1.79954	0.564953	-3.1853	0.00144606	0.00490781	MFS transporter	CDR20291_2595
CDR20291_RS14695	8536.57	-1.1508	0.361363	-3.18461	0.00144947	0.00491498	zmp1	CDR20291_2721
CDR20291_RS02130	1522.53	1.079	0.339192	3.18108	0.00146728	0.00496649	patatin-like phospholipase family protein	CDR20291_0335
CDR20291_RS12825	690.368	-1.19091	0.374369	-3.18112	0.00146707	0.00496649	amino acid permease	CDR20291_2358
CDR20291_RS02925	283.791	1.71518	0.539354	3.18007	0.0014724	0.00497498	RusA family crossover junction endodeoxyribonuclease	CDR20291_0487
CDR20291_RS03415	114.341	1.34428	0.42272	3.18007	0.00147242	0.00497498	MBL fold metallo-hydrolase	CDR20291_0577
CDR20291_RS13190	397.129	1.15761	0.364206	3.17844	0.0014807	0.00499853	membrane protein	CDR20291_2429
CDR20291_RS15030	148.072	-1.72585	0.543619	-3.17475	0.00149967	0.00505445	V-type ATP synthase subunit D	CDR20291_2787
CDR20291_RS17885	2935.72	1.36487	0.429921	3.1747	0.00149993	0.00505445	rho	CDR20291_3324
CDR20291_RS02320	234857	-2.10897	0.664744	-3.1726	0.00151082	0.00508662	electron transfer flavoprotein subunit beta	CDR20291_0371
CDR20291_RS12205	42800	-5.56429	1.75463	-3.17121	0.00151805	0.0051064	glycine/sarcosine/betaine reductase complex selenoprotein A	CDR20291_2240
CDR20291_RS16840	207.251	1.28109	0.404046	3.17067	0.0015209	0.00511146	response regulator transcription factor	CDR20291_3126
CDR20291_RS10385	2111.33	1.03769	0.327434	3.16917	0.00152877	0.00513337	pepV	CDR20291_1895
CDR20291_RS14690	1908.98	-2.19631	0.693248	-3.16814	0.00153415	0.00514687	DMT family transporter	CDR20291_2720
CDR20291_RS10280	61.2395	1.64147	0.518791	3.16402	0.00155605	0.00521574	GNAT family N-acetyltransferase	CDR20291_1874
CDR20291_RS12575	55.6567	-2.65881	0.840414	-3.16369	0.00155783	0.00521707	PTS glucitol/sorbitol transporter subunit IIC	CDR20291_2309
CDR20291_RS09005	1594.76	-0.989441	0.312841	-3.16276	0.00156284	0.00522461	TetR/AcrR family transcriptional regulator	CDR20291_1646
CDR20291_RS14765	2419.94	-1.02994	0.325623	-3.16297	0.00156167	0.00522461	YhdH/YhfP family quinone oxidoreductase	CDR20291_2734
CDR20291_RS10390	1515.22	1.09547	0.346594	3.16066	0.0015741	0.00525762	methionine gamma-lyase family protein	CDR20291_1896
CDR20291_RS10505	156.519	-1.40507	0.445422	-3.15447	0.00160793	0.00536589	cold-shock protein	CDR20291_1915
CDR20291_RS06595	14.7014	-2.3	0.729232	-3.15401	0.00161044	0.00536957	amidase domain-containing protein	CDR20291_1196
CDR20291_RS13295	22.5427	-2.41789	0.768829	-3.1449	0.00166145	0.00553476	Rpn family recombination-promoting nuclease/putative transposase	CDR20291_2449
CDR20291_RS00405	3297.54	-0.962365	0.306169	-3.14325	0.00167085	0.0055612	PIN/TRAM domain-containing protein	CDR20291_0018
CDR20291_RS19080	680.256	-1.39019	0.44241	-3.1423	0.00167626	0.00557431	larC	CDR20291_0197
CDR20291_RS17115	147.801	1.39779	0.444968	3.14133	0.0016818	0.00558781	cprR	CDR20291_3181
CDR20291_RS11385	16393.3	1.55334	0.494575	3.14076	0.00168511	0.00559391	dicarboxylate/amino acid:cation symporter	CDR20291_2077
CDR20291_RS09285	148.383	1.64024	0.522424	3.13968	0.00169135	0.00560972	carbohydrate kinase	CDR20291_1701
CDR20291_RS04200	65.8503	-1.83116	0.58337	-3.13894	0.0016956	0.00561889	SLC13 family permease	CDR20291_0729
CDR20291_RS07440	1074.13	0.935608	0.298139	3.13816	0.00170012	0.00562895	DUF2520 domain-containing protein	CDR20291_1363
CDR20291_RS18920	1480.84	2.1621	0.689669	3.13497	0.00171869	0.00568548	tRNA-Glu	CDR20291_t60
CDR20291_RS18185	2439.96	0.903524	0.288397	3.13292	0.00173079	0.00572051	stage 0 sporulation family protein	CDR20291_3383
CDR20291_RS16155	173.709	-1.78133	0.56864	-3.13262	0.00173254	0.00572132	cas6	CDR20291_2997
CDR20291_RS14715	141.25	-1.18614	0.378911	-3.13038	0.00174578	0.00576001	calcium-translocating P-type ATPase%2C PMCA-type	CDR20291_2724
CDR20291_RS01465	80.4157	-1.36733	0.437287	-3.12685	0.00176692	0.0058247	class II D-tagatose-bisphosphate aldolase%2C non-catalytic subunit	CDR20291_0210
CDR20291_RS04190	998.661	1.08204	0.346112	3.12627	0.00177039	0.00582601	substrate-binding domain-containing protein	CDR20291_0727
CDR20291_RS09805	6454.5	1.84651	0.590617	3.12642	0.00176951	0.00582601	hypothetical protein
CDR20291_RS02880	234.557	1.04785	0.335288	3.12521	0.00177678	0.00584196	RsmB/NOP family class I SAM-dependent RNA methyltransferase	CDR20291_0478
CDR20291_RS04935	43.2807	-1.84262	0.589767	-3.12432	0.00178218	0.00585463	ABC transporter ATP-binding protein/permease	CDR20291_0873
CDR20291_RS04795	32.8155	-2.14726	0.687367	-3.1239	0.00178474	0.00585796	leuB	CDR20291_0845
CDR20291_RS12675	1844.62	1.08435	0.347809	3.11766	0.00182291	0.00597809	mgtE	CDR20291_2328
CDR20291_RS19045	2238.88	1.18463	0.380179	3.11599	0.00183329	0.0060069	protein jag	CDR20291_3537
CDR20291_RS17330	1751.1	1.0211	0.328048	3.11266	0.0018541	0.00606986	rapZ	CDR20291_3222
CDR20291_RS09020	127.86	-1.10767	0.356003	-3.11141	0.00186197	0.00609035	hypothetical protein	CDR20291_1649
CDR20291_RS06895	459.942	1.62219	0.521675	3.10959	0.00187348	0.00611746	Cof-type HAD-IIB family hydrolase	CDR20291_1257
CDR20291_RS17840	3055.6	1.39692	0.44922	3.10967	0.00187298	0.00611746	upp	CDR20291_3315
CDR20291_RS13380	461.165	1.23258	0.39683	3.10607	0.00189594	0.00618547	rlmN	CDR20291_2466
CDR20291_RS11655	19.4107	-2.36684	0.762181	-3.10535	0.00190054	0.00619515	asrB	CDR20291_2131
CDR20291_RS08665	1336.5	1.51424	0.487841	3.10397	0.00190945	0.00621883	radical SAM protein	CDR20291_1582
CDR20291_RS17815	9255.76	1.34285	0.433126	3.10038	0.00193273	0.00628924	atpB	CDR20291_3310
CDR20291_RS13540	129.288	1.49463	0.482176	3.09977	0.00193672	0.00629683	TetR/AcrR family transcriptional regulator	CDR20291_2498
CDR20291_RS11710	100.365	1.4127	0.455975	3.09819	0.00194707	0.00632505	zinc ribbon domain-containing protein	CDR20291_2142
CDR20291_RS17780	2279.68	1.31844	0.425791	3.09644	0.00195856	0.00635695	atpC	CDR20291_3303
CDR20291_RS18700	5.9937	-3.2885	1.06241	-3.09533	0.00196597	0.00637552	-
CDR20291_RS06125	11439	-1.72315	0.557061	-3.09329	0.00197948	0.00641384	brnQ	CDR20291_1100
CDR20291_RS04555	530.521	1.05406	0.341111	3.09008	0.002001	0.00647803	sulfate/molybdate ABC transporter ATP-binding protein	CDR20291_0800
CDR20291_RS01475	34.5697	-2.17387	0.704371	-3.08626	0.00202694	0.00655644	spore coat protein	CDR20291_0212
CDR20291_RS09540	2854.98	1.62296	0.526218	3.0842	0.002041	0.00659626	HAMP domain-containing histidine kinase	CDR20291_1749
CDR20291_RS15375	7459.27	0.906106	0.293848	3.08359	0.00204519	0.00660419	TDT family transporter	CDR20291_2855
CDR20291_RS04095	53.8717	-1.29542	0.42037	-3.08162	0.00205875	0.00664231	hypothetical protein	CDR20291_0707
CDR20291_RS09920	22.2614	2.28433	0.741356	3.08129	0.00206106	0.00664411	ABC transporter permease	CDR20291_1803
CDR20291_RS12980	708.035	1.35657	0.440478	3.07977	0.00207161	0.00667246	selD	CDR20291_2388
CDR20291_RS13425	781.158	1.11404	0.361915	3.07818	0.00208268	0.00670241	gmk	CDR20291_2475
CDR20291_RS00585	4196.28	1.82418	0.593119	3.07557	0.00210099	0.0067556	rpmG	CDR20291_0052
CDR20291_RS03515	50.0373	2.8543	0.928851	3.07294	0.00211961	0.00680968	glyoxalase	CDR20291_0594
CDR20291_RS15535	107.064	1.28853	0.419469	3.07181	0.00212762	0.00682963	HAMP domain-containing histidine kinase	CDR20291_2887
CDR20291_RS18490	2082.65	1.0617	0.345864	3.0697	0.00214271	0.00687226	metallophosphoesterase	CDR20291_3441
CDR20291_RS09790	130.464	-1.70437	0.555379	-3.06885	0.00214885	0.00688614	MobA/MobL family protein	CDR20291_1784
CDR20291_RS02910	3325.21	-1.293	0.422226	-3.06234	0.00219615	0.00703176	helix-turn-helix domain-containing protein	CDR20291_0484
CDR20291_RS15060	111.353	-2.45235	0.801733	-3.05881	0.00222217	0.00710906	V-type ATP synthase subunit K	CDR20291_2793
CDR20291_RS12690	556.115	1.39386	0.456192	3.05542	0.00224745	0.00718387	diacylglycerol kinase	CDR20291_2331
CDR20291_RS10680	21.742	-1.94761	0.638173	-3.05186	0.00227431	0.00726362	aspartate aminotransferase family protein	CDR20291_1944
CDR20291_RS11945	281.999	-1.37805	0.451692	-3.05086	0.00228188	0.00728164	response regulator transcription factor	CDR20291_2188
CDR20291_RS14425	623.463	1.25652	0.412089	3.04914	0.00229496	0.00731725	cell wall-binding protein Cwp7	CDR20291_2670
CDR20291_RS18695	14.5802	-2.38168	0.781272	-3.04846	0.00230018	0.00732771	sigma-70 family RNA polymerase sigma factor	CDR20291_3474
CDR20291_RS01890	91.7649	-1.78624	0.587278	-3.04156	0.00235356	0.00749147	L-2-amino-thiazoline-4-carboxylic acid hydrolase	CDR20291_0293
CDR20291_RS08560	244.356	1.65913	0.545725	3.04023	0.00236399	0.00751836	XRE family transcriptional regulator	CDR20291_1561
CDR20291_RS02605	1451.14	1.0279	0.338149	3.0398	0.00236733	0.00752267	HAMP domain-containing histidine kinase	CDR20291_0424
CDR20291_RS09100	124.362	-1.71004	0.563088	-3.03689	0.0023903	0.00758931	methylated-DNA--[protein]-cysteine S-methyltransferase	CDR20291_1665
CDR20291_RS09605	30.0673	-1.54672	0.509435	-3.03615	0.00239617	0.00760157	phage replisome organizer N-terminal domain-containing protein	CDR20291_1762
CDR20291_RS07700	92.8113	-1.26451	0.416577	-3.03547	0.00240161	0.00761247	ilvC	CDR20291_1413
CDR20291_RS01815	1030.69	-1.08148	0.357031	-3.02909	0.0024529	0.00776854	iron-containing alcohol dehydrogenase	CDR20291_0278
CDR20291_RS03190	96.476	-1.44025	0.475559	-3.02853	0.00245743	0.00777229	LytTR family DNA-binding domain-containing protein	CDR20291_0534
CDR20291_RS11250	1801.03	1.39848	0.461782	3.02844	0.00245818	0.00777229	mannonate oxidoreductase	CDR20291_2052
CDR20291_RS17390	5839.35	-1.2872	0.425204	-3.02725	0.00246787	0.00779641	uvrB	CDR20291_3234
CDR20291_RS16855	2204.72	1.18492	0.391806	3.02426	0.00249243	0.00786744	phosphate ABC transporter substrate-binding protein	CDR20291_3129
CDR20291_RS02505	144.77	1.11844	0.370212	3.02108	0.00251875	0.00794391	transposase
CDR20291_RS16940	8146.52	1.15975	0.384036	3.01991	0.00252854	0.00796815	glucose-6-phosphate isomerase	CDR20291_3146
CDR20291_RS12110	2597.85	-2.15105	0.712475	-3.01912	0.00253508	0.00798213	PTS sugar transporter subunit IIA	CDR20291_2221
CDR20291_RS12545	3846.64	1.09025	0.361426	3.01653	0.00255684	0.00804397	helix-turn-helix transcriptional regulator	CDR20291_2303
CDR20291_RS08800	216.724	1.58628	0.526657	3.01198	0.00259547	0.00815874	CoA-binding protein	CDR20291_1609
CDR20291_RS19230	5653.76	0.987277	0.328093	3.00914	0.00261988	0.00822862	hypothetical protein	CDR20291_2982
CDR20291_RS01050	1404.03	1.11972	0.372378	3.00696	0.00263878	0.00827239	fabZ	CDR20291_0127
CDR20291_RS02485	771.79	0.980184	0.325992	3.00677	0.00264036	0.00827239	HAMP domain-containing histidine kinase	CDR20291_0402
CDR20291_RS11830	26.0909	2.48957	0.827973	3.00682	0.00263992	0.00827239	CPBP family intramembrane metalloprotease	CDR20291_2166
CDR20291_RS14795	1033.05	0.908383	0.302258	3.00533	0.00265297	0.00830504	-
CDR20291_RS02660	11.0026	-2.39807	0.799029	-3.00123	0.00268893	0.00841069	PTS sugar transporter subunit IIB	CDR20291_0435
CDR20291_RS15710	25.9607	-1.66796	0.555868	-3.00064	0.00269413	0.00841999	PTS transporter subunit EIIC	CDR20291_2920
CDR20291_RS06925	9.09616	-2.94122	0.981084	-2.99793	0.0027182	0.00848822	DMT family transporter	CDR20291_1263
CDR20291_RS05870	1085.85	0.9561	0.319131	2.99595	0.00273591	0.00853648	steA	CDR20291_1053
CDR20291_RS10700	8.30233	-2.59218	0.86562	-2.99459	0.00274812	0.00856755	YoaP domain-containing protein	CDR20291_1948
CDR20291_RS01435	169.142	-1.10221	0.368792	-2.9887	0.00280163	0.00872717	uvrA	CDR20291_0204
CDR20291_RS05445	1176.6	1.11648	0.373715	2.98751	0.00281258	0.00875409	ABC transporter substrate-binding protein	CDR20291_0967
CDR20291_RS11990	90.0795	-1.81316	0.607174	-2.98623	0.0028244	0.00878367	helix-turn-helix domain-containing protein	CDR20291_2197
CDR20291_RS08885	4.2279	4.51952	1.51392	2.98532	0.00283282	0.00880265	hypothetical protein
CDR20291_RS10580	15.3006	-2.12836	0.71315	-2.98445	0.00284086	0.00882039	S8 family peptidase	CDR20291_1926
CDR20291_RS13610	153.748	1.10446	0.370397	2.98183	0.00286533	0.0088891	hypothetical protein	CDR20291_2512
CDR20291_RS11405	1309.28	1.03029	0.345647	2.98076	0.00287533	0.00891282	amino acid ABC transporter permease	CDR20291_2081
CDR20291_RS13755	1385.17	0.987946	0.3315	2.98023	0.00288036	0.00892111	murD	CDR20291_2541
CDR20291_RS09420	416.964	1.16472	0.390995	2.97886	0.00289323	0.00895368	aroF	CDR20291_1727
CDR20291_RS13170	175.837	-1.3237	0.444776	-2.9761	0.00291944	0.00902739	DUF4846 domain-containing protein	CDR20291_2425
CDR20291_RS15110	79.5281	-1.72882	0.580976	-2.97572	0.00292301	0.00903107	dpsA	CDR20291_2803
CDR20291_RS09370	2186.85	1.0844	0.364714	2.97328	0.00294632	0.00909568	yaaA	CDR20291_1717
CDR20291_RS19055	572.448	0.946208	0.318442	2.97137	0.00296475	0.00914514	yidD	CDR20291_3539
CDR20291_RS12960	1678.39	0.904736	0.304534	2.97089	0.00296939	0.009152	manA	CDR20291_2384
CDR20291_RS07140	153.032	1.18011	0.397549	2.96847	0.00299289	0.00921692	class I SAM-dependent methyltransferase	CDR20291_1305
CDR20291_RS06780	560.369	1.3843	0.466411	2.96798	0.0029976	0.00922394	XRE family transcriptional regulator	CDR20291_1234
CDR20291_RS06565	862.341	1.39902	0.472288	2.96222	0.00305434	0.00939093	lipoprotein	CDR20291_1190
CDR20291_RS00595	10942.8	1.73342	0.58534	2.96139	0.00306255	0.00940853	nusG	CDR20291_0054
CDR20291_RS16410	546.079	-1.71318	0.579172	-2.95798	0.00309664	0.00950556	RidA family protein	CDR20291_3043
CDR20291_RS11220	8616.61	1.53148	0.51813	2.95578	0.00311881	0.00956588	tsf	CDR20291_2046
CDR20291_RS07710	966.768	-1.19834	0.405631	-2.95427	0.00313413	0.00960509	site-specific integrase	CDR20291_1415
CDR20291_RS19030	997.805	1.28012	0.433379	2.95382	0.00313866	0.00961119	rsmG	CDR20291_3534
CDR20291_RS12530	32.0805	-1.77521	0.601278	-2.9524	0.00315319	0.0096479	zinc ribbon domain-containing protein	CDR20291_2300
CDR20291_RS06270	3990.28	1.00456	0.340293	2.95205	0.00315674	0.00965097	ribonuclease J	CDR20291_1129
CDR20291_RS04510	60.6281	-1.2893	0.436799	-2.95171	0.00316016	0.00965363	PTS transporter subunit EIIC	CDR20291_0791
CDR20291_RS06755	733.371	1.21887	0.4135	2.94768	0.00320167	0.00977256	GntR family transcriptional regulator	CDR20291_1229
CDR20291_RS12570	94.8617	-2.38098	0.808469	-2.94505	0.00322907	0.00984828	PTS glucitol/sorbitol transporter subunit IIB	CDR20291_2308
CDR20291_RS15895	133.482	1.03127	0.350568	2.9417	0.00326415	0.00994727	beta-glucoside-specific PTS transporter subunit IIABC	CDR20291_2955
CDR20291_RS13520	400.023	0.995779	0.338769	2.9394	0.00328845	0.0100061	5'-methylthioadenosine/adenosylhomocysteine nucleosidase	CDR20291_2494
CDR20291_RS16030	143.809	-1.49381	0.508233	-2.93923	0.00329029	0.0100061	fructose-specific PTS transporter subunit EIIC	CDR20291_2978
CDR20291_RS19050	2767.68	1.03902	0.353515	2.93913	0.00329139	0.0100061	YidC/Oxa1 family membrane protein insertase	CDR20291_3538
CDR20291_RS03745	55.7324	1.63816	0.557655	2.93759	0.00330776	0.0100478	hypothetical protein
CDR20291_RS10360	408.093	-2.34446	0.799128	-2.93378	0.00334867	0.010164	hypothetical protein	CDR20291_1890
CDR20291_RS12210	69173	-4.60991	1.57245	-2.93168	0.00337137	0.0102247	glycine/sarcosine/betaine reductase component B subunit	CDR20291_2241
CDR20291_RS18885	1435.07	0.972923	0.331959	2.93085	0.00338033	0.0102437	EAL domain-containing protein	CDR20291_3509
CDR20291_RS08955	86.8496	-1.08158	0.369064	-2.93059	0.00338316	0.0102441	sarcosine reductase complex component B subunit alpha	CDR20291_1637
CDR20291_RS01260	1646.9	1.24078	0.423664	2.92868	0.003404	0.0102989	MATE family efflux transporter	CDR20291_0169
CDR20291_RS18825	78.8506	-1.69231	0.578497	-2.92536	0.00344057	0.0104013	hypothetical protein	CDR20291_3497
CDR20291_RS14055	10561	1.10689	0.378526	2.9242	0.00345338	0.0104279	cell wall-binding protein Cwp22	CDR20291_2601
CDR20291_RS15470	5718.35	-1.19007	0.406992	-2.92407	0.00345488	0.0104279	ATP-binding protein	CDR20291_2874
CDR20291_RS01850	856.169	-1.45813	0.498888	-2.92275	0.00346953	0.0104638	phosphatase	CDR20291_0285
CDR20291_RS18470	700.595	0.929813	0.318376	2.92048	0.00349489	0.0105319	ATP-binding protein	CDR20291_3437
CDR20291_RS17805	4697.05	1.37962	0.47267	2.91877	0.00351411	0.0105814	atpF	CDR20291_3308
CDR20291_RS02325	408789	-1.95384	0.670319	-2.91479	0.00355928	0.0107004	electron transfer flavoprotein subunit alpha/FixB family protein	CDR20291_0372
CDR20291_RS11370	912.143	-1.46221	0.501638	-2.91488	0.00355825	0.0107004	hcp	CDR20291_2074
CDR20291_RS17850	1044.22	1.27918	0.438937	2.91427	0.00356525	0.0107099	low molecular weight protein arginine phosphatase	CDR20291_3317
CDR20291_RS07220	757.868	-0.963352	0.330768	-2.91247	0.0035858	0.0107631	ABC transporter ATP-binding protein/permease	CDR20291_1321
CDR20291_RS02810	420.632	1.59783	0.548954	2.91068	0.00360644	0.0108148	chemotaxis protein CheW	CDR20291_0464
CDR20291_RS12025	14.4123	-2.88185	0.990163	-2.91048	0.00360874	0.0108148	PIG-L family deacetylase	CDR20291_2204
CDR20291_RS18945	1699.58	1.0023	0.344552	2.90899	0.00362593	0.0108577	rplI	CDR20291_3517
CDR20291_RS11295	2939.52	0.916373	0.315153	2.90771	0.00364088	0.0108853	hydF	CDR20291_2060
CDR20291_RS15600	867.709	0.946911	0.325642	2.90783	0.0036395	0.0108853	ROK family transcriptional regulator	CDR20291_2900
CDR20291_RS16270	28.1227	-1.56029	0.536747	-2.90694	0.00364983	0.0109035	ABC transporter ATP-binding protein	CDR20291_3016
CDR20291_RS12970	1524.97	1.25327	0.431269	2.90602	0.00366061	0.0109271	selB	CDR20291_2386
CDR20291_RS03710	2013.25	0.982281	0.338687	2.90026	0.00372855	0.0111211	nitroreductase family protein	CDR20291_0632
CDR20291_RS08645	66.7005	1.5142	0.52219	2.89971	0.00373506	0.0111318	FMN-binding protein	CDR20291_1578
CDR20291_RS01150	474.352	-1.31519	0.453656	-2.8991	0.00374233	0.0111447	DUF4116 domain-containing protein	CDR20291_0147
CDR20291_RS13025	36.2662	1.91865	0.66205	2.89805	0.00375492	0.0111734	TetR/AcrR family transcriptional regulator	CDR20291_2397
CDR20291_RS15495	514.341	-1.33404	0.460518	-2.89682	0.00376971	0.0112086	MurR/RpiR family transcriptional regulator	CDR20291_2879
CDR20291_RS02555	183.448	1.33276	0.460407	2.89474	0.00379473	0.0112742	flavodoxin family protein	CDR20291_0414
CDR20291_RS08430	1814.72	1.01099	0.349473	2.89289	0.00381715	0.0113319	toxic anion resistance protein	CDR20291_1537
CDR20291_RS14265	2025.78	1.0789	0.373543	2.8883	0.00387332	0.0114896	scfB	CDR20291_2638
CDR20291_RS10005	420.493	-0.953501	0.330237	-2.88732	0.00388533	0.0115163	N-acetylmuramoyl-L-alanine amidase	CDR20291_1818
CDR20291_RS06930	4046.71	-2.03549	0.705047	-2.88703	0.00388899	0.0115181	diphthine--ammonia ligase	CDR20291_1264
CDR20291_RS01025	1505.01	1.0392	0.360164	2.88534	0.00390987	0.011562	murA	CDR20291_0122
CDR20291_RS10780	3834.13	-1.02703	0.356001	-2.8849	0.00391538	0.011562	hypothetical protein	CDR20291_1963
CDR20291_RS19190	59.2954	1.32509	0.459329	2.88484	0.0039161	0.011562	hypothetical protein
CDR20291_RS18290	53.3698	-1.65688	0.574388	-2.8846	0.00391907	0.011562	spoIIR	CDR20291_3401
CDR20291_RS18845	30.7385	-1.7406	0.603258	-2.88532	0.00391011	0.011562	DgaE family pyridoxal phosphate-dependent ammonia lyase	CDR20291_3501
CDR20291_RS15715	7.16806	-2.8322	0.98199	-2.88415	0.00392474	0.0115697	PTS sugar transporter subunit IIB	CDR20291_2921
CDR20291_RS11660	30.2529	-2.70088	0.937897	-2.87972	0.00398025	0.0117243	asrA	CDR20291_2132
CDR20291_RS08690	663.214	1.22344	0.425129	2.8778	0.00400453	0.0117866	HAMP domain-containing histidine kinase	CDR20291_1587
CDR20291_RS03020	176.363	1.48971	0.517743	2.87731	0.00401079	0.0117959	sensor histidine kinase	CDR20291_0503
CDR20291_RS05710	1614.22	1.59227	0.554223	2.87297	0.00406628	0.0119498	acpP	CDR20291_1021
CDR20291_RS13030	581.662	1.07372	0.373854	2.87202	0.0040786	0.0119767	multidrug efflux MFS transporter	CDR20291_2398
CDR20291_RS14400	512.507	1.13265	0.394484	2.87123	0.00408881	0.0119974	hypothetical protein	CDR20291_2665
CDR20291_RS16150	200.176	-1.58159	0.551279	-2.86895	0.00411834	0.0120747	hypothetical protein	CDR20291_2996
CDR20291_RS00430	46.6352	-1.5461	0.538983	-2.86855	0.00412355	0.0120807	MFS transporter	CDR20291_0023
CDR20291_RS07395	316.062	1.39665	0.487011	2.86779	0.00413346	0.0121004	TlpA family protein disulfide reductase	CDR20291_1355
CDR20291_RS02150	5.74614	-3.36204	1.17361	-2.86471	0.00417391	0.0122093	FIVAR domain-containing protein
CDR20291_RS13470	60.9406	1.73982	0.607509	2.86386	0.00418516	0.0122283	lspA	CDR20291_2484
CDR20291_RS17865	2291.63	1.35275	0.472374	2.86373	0.00418685	0.0122283	prfA	CDR20291_3320
CDR20291_RS08590	39.7123	-1.55898	0.544816	-2.86148	0.00421663	0.0123058	ABC transporter ATP-binding protein	CDR20291_1566
CDR20291_RS17875	254.142	1.3368	0.467605	2.85881	0.00425233	0.0124004	DUF1385 domain-containing protein	CDR20291_3322
CDR20291_RS15915	44.2525	1.61304	0.564962	2.85513	0.00430189	0.0125353	AbrB/MazE/SpoVT family DNA-binding domain-containing protein
CDR20291_RS01650	184.071	1.14516	0.401403	2.85289	0.00433237	0.0126144	FdtA/QdtA family cupin domain-containing protein
CDR20291_RS01355	3659.65	-1.80858	0.634335	-2.85115	0.00435616	0.0126697	ketopantoate reductase family protein	CDR20291_0189
CDR20291_RS14045	430.027	-0.87217	0.305916	-2.85101	0.00435802	0.0126697	LysR family transcriptional regulator	CDR20291_2599
CDR20291_RS16525	349.233	-1.0023	0.352764	-2.84128	0.00449328	0.0130529	nitroreductase family protein	CDR20291_3065
CDR20291_RS09355	401.183	1.1299	0.39771	2.84102	0.00449697	0.0130536	arsenic efflux protein	CDR20291_1714
CDR20291_RS07280	1164.24	-1.49322	0.526424	-2.83652	0.00456075	0.0132286	ABC transporter ATP-binding protein	CDR20291_1332
CDR20291_RS04000	98.5347	-1.07318	0.379546	-2.82753	0.0046908	0.0135906	DEAD/DEAH box helicase	CDR20291_0689
CDR20291_RS06415	11332	1.24588	0.440645	2.8274	0.0046927	0.0135906	pnp	CDR20291_1159
CDR20291_RS11380	850.644	1.13085	0.400084	2.82653	0.00470559	0.0136175	Crp/Fnr family transcriptional regulator	CDR20291_2076
CDR20291_RS12925	125.669	-1.05649	0.373992	-2.82489	0.00472961	0.0136766	PatB family C-S lyase	CDR20291_2377
CDR20291_RS04735	1622.36	-1.70366	0.604248	-2.81946	0.0048104	0.0138996	aldo/keto reductase	CDR20291_0833
CDR20291_RS13255	622.785	1.19831	0.425105	2.81886	0.00481941	0.013915	hypothetical protein	CDR20291_2442
CDR20291_RS05185	10.0292	2.72882	0.968191	2.81848	0.00482522	0.0139212	hypothetical protein	CDR20291_0919
CDR20291_RS12385	4.11413	4.47722	1.5891	2.81746	0.0048405	0.0139546	hypothetical protein
CDR20291_RS13125	73.404	-1.89676	0.673897	-2.81461	0.00488359	0.0140664	antibiotic biosynthesis monooxygenase	CDR20291_2416
CDR20291_RS18690	118.246	-1.35149	0.480205	-2.81441	0.00488671	0.0140664	hypothetical protein
CDR20291_RS10020	38.3897	-1.89493	0.675077	-2.80699	0.00500074	0.0143838	ABC transporter permease	CDR20291_1824
CDR20291_RS09515	88.7904	-1.61329	0.575181	-2.80483	0.00503428	0.0144693	TnpV protein	CDR20291_1745
CDR20291_RS01825	341.463	-0.903708	0.322769	-2.79986	0.00511247	0.0146829	AraC family transcriptional regulator	CDR20291_0280
CDR20291_RS15500	285.07	-1.34117	0.47913	-2.79918	0.00512322	0.0147026	acyl-CoA reductase	CDR20291_2880
CDR20291_RS05210	12.8784	-1.87567	0.670298	-2.79827	0.00513777	0.0147332	hypothetical protein	CDR20291_0924
CDR20291_RS15770	6.48022	-2.83081	1.01296	-2.79459	0.00519651	0.0148904	gamma-glutamyl-gamma-aminobutyrate hydrolase family protein	CDR20291_2932
CDR20291_RS00575	985.619	1.03495	0.370676	2.79206	0.00523732	0.014996	sigH	CDR20291_0050
CDR20291_RS04745	39.6027	1.81442	0.650004	2.7914	0.00524804	0.015004	decaprenyl-phosphate phosphoribosyltransferase	CDR20291_0835
CDR20291_RS16440	59.339	-1.3708	0.491041	-2.79161	0.00524461	0.015004	ABC transporter ATP-binding protein	CDR20291_3049
CDR20291_RS12560	14.5729	-1.9028	0.682905	-2.78633	0.00533092	0.0152295	hypothetical protein	CDR20291_2306
CDR20291_RS14150	440.571	1.06227	0.381618	2.7836	0.00537591	0.0153465	threonine/serine exporter family protein	CDR20291_2616
CDR20291_RS07535	44.1852	1.43418	0.515471	2.78227	0.00539803	0.0153764	ABC transporter ATP-binding protein	CDR20291_1381
CDR20291_RS15925	3.40781	-4.28182	1.53874	-2.78268	0.00539115	0.0153764	tRNA wybutosine-synthesizing protein 3-like protein
CDR20291_RS17650	1600.79	-0.944714	0.339552	-2.78224	0.00539858	0.0153764	recombinase family protein	CDR20291_3281
CDR20291_RS09230	33294.6	-4.24373	1.5257	-2.7815	0.00541091	0.0154	nitrate/sulfite reductase	CDR20291_1691
CDR20291_RS06340	999.963	1.34416	0.483474	2.78022	0.00543222	0.015449	MazG-like family protein	CDR20291_1143
CDR20291_RS09235	79143.8	-4.06725	1.46343	-2.77926	0.00544834	0.0154833	FAD-dependent oxidoreductase	CDR20291_1692
CDR20291_RS07665	352.872	1.26905	0.456694	2.77878	0.00545627	0.0154915	peptidylprolyl isomerase	CDR20291_1406
CDR20291_RS08170	649.614	-1.38002	0.496686	-2.77845	0.0054619	0.0154915	sugar ABC transporter substrate-binding protein	CDR20291_1487
CDR20291_RS13215	4368.87	1.27088	0.457421	2.77835	0.00546351	0.0154915	DUF4091 domain-containing protein	CDR20291_2434
CDR20291_RS03995	1575.52	1.72612	0.621677	2.77655	0.00549396	0.0155662	calcium/sodium antiporter	CDR20291_0688
CDR20291_RS01750	584.855	-1.65946	0.597956	-2.77523	0.00551626	0.0156177	fused FliR family export protein/FlhB family type III secretion system protein	CDR20291_0266
CDR20291_RS12290	690.48	1.44745	0.521695	2.77452	0.00552838	0.0156404	thioredoxin-like protein SaoT	CDR20291_2255
CDR20291_RS01555	293.554	-1.02805	0.370594	-2.77407	0.005536	0.0156502	YaaR family protein	CDR20291_0228
CDR20291_RS02710	32302.6	-1.60046	0.577338	-2.77214	0.00556889	0.0157315	hypothetical protein	CDR20291_0445
CDR20291_RS14675	2108.17	0.813659	0.29362	2.77113	0.00558626	0.0157688	oxidoreductase	CDR20291_2717
CDR20291_RS10420	1874.56	0.851738	0.307487	2.77	0.00560569	0.0158119	ABC transporter substrate-binding protein	CDR20291_1902
CDR20291_RS03505	984.512	-1.18857	0.429753	-2.7657	0.00568	0.0160096	HAMP domain-containing histidine kinase	CDR20291_0592
CDR20291_RS11515	16.1428	-1.74808	0.632476	-2.76388	0.00571194	0.0160876	2-oxoacid:acceptor oxidoreductase family protein	CDR20291_2103
CDR20291_RS13415	2859.61	0.789003	0.28555	2.7631	0.00572557	0.016114	coaBC	CDR20291_2473
CDR20291_RS06280	74.496	-1.46997	0.532143	-2.76236	0.00573843	0.0161341	D-alanyl-D-alanine carboxypeptidase	CDR20291_1131
CDR20291_RS17005	59.9652	-1.19117	0.431239	-2.76221	0.00574122	0.0161341	ATP-binding protein	CDR20291_3159
CDR20291_RS14730	9.89602	-1.97609	0.715857	-2.76046	0.005772	0.0162086	M20 family metallopeptidase	CDR20291_2727
CDR20291_RS08345	418.763	-0.943098	0.341803	-2.75919	0.00579451	0.0162598	PepSY domain-containing protein	CDR20291_1520
CDR20291_RS15660	56.9406	1.22366	0.443977	2.75614	0.00584883	0.0164001	hypothetical protein
CDR20291_RS09050	34.2007	-1.48133	0.537693	-2.75497	0.00586979	0.0164467	EFR1 family ferrodoxin	CDR20291_1655
CDR20291_RS17485	332.054	0.85358	0.309981	2.75366	0.00589338	0.0165006	cobalt-precorrin-7 (C(5))-methyltransferase	CDR20291_3250
CDR20291_RS01655	475.424	0.861356	0.312883	2.75297	0.00590582	0.0165232	DegT/DnrJ/EryC1/StrS family aminotransferase	CDR20291_0247
CDR20291_RS16665	402.758	0.983325	0.357319	2.75195	0.00592408	0.0165621	sigma 54-interacting transcriptional regulator	CDR20291_3093
CDR20291_RS10165	11.2107	-1.89466	0.689971	-2.746	0.00603267	0.0168532	OmpA family protein	CDR20291_1852
CDR20291_RS13105	505.035	1.09728	0.39975	2.7449	0.00605288	0.0168973	yqeK	CDR20291_2412
CDR20291_RS02835	1669.72	0.941364	0.343259	2.74243	0.00609862	0.0169874	ornithine cyclodeaminase family protein	CDR20291_0469
CDR20291_RS10710	116.543	1.46242	0.533218	2.74264	0.00609483	0.0169874	TetR/AcrR family transcriptional regulator	CDR20291_1950
CDR20291_RS17845	2041.2	1.346	0.490771	2.74262	0.0060951	0.0169874	rpiB	CDR20291_3316
CDR20291_RS05430	1989.18	0.859045	0.313334	2.74162	0.00611363	0.0170167	polA	CDR20291_0964
CDR20291_RS09010	425.829	-1.00938	0.368283	-2.74077	0.00612948	0.0170483	ABC transporter ATP-binding protein	CDR20291_1647
CDR20291_RS12685	543.2	0.980114	0.357954	2.7381	0.00617954	0.017175	cytidine deaminase	CDR20291_2330
CDR20291_RS17960	249.663	0.955607	0.349159	2.73688	0.00620247	0.0172261	pth	CDR20291_3339
CDR20291_RS09695	53.2143	-1.80771	0.660952	-2.735	0.00623795	0.0173119	helix-turn-helix domain-containing protein
CDR20291_RS14955	864.208	-1.30715	0.47801	-2.73456	0.00624642	0.0173227	iron ABC transporter permease	CDR20291_2772
CDR20291_RS01860	7.77469	-2.62781	0.961107	-2.73415	0.00625416	0.0173315	PTS sugar transporter subunit IIA	CDR20291_0287
CDR20291_RS15900	33.4905	1.4992	0.548657	2.73249	0.00628573	0.0174063	PRD domain-containing protein	CDR20291_2956
CDR20291_RS14680	584.462	1.02462	0.375343	2.72984	0.00633659	0.0175343	MarR family winged helix-turn-helix transcriptional regulator	CDR20291_2718
CDR20291_RS06520	81222.2	-1.67298	0.613002	-2.72917	0.00634946	0.0175571	pyridoxal phosphate-dependent aminotransferase	CDR20291_1180
CDR20291_RS08975	82.6128	1.31473	0.481864	2.72843	0.00636375	0.0175838	adenosine deaminase	CDR20291_1641
CDR20291_RS09330	135.981	1.20482	0.441851	2.72676	0.00639595	0.0176599	histidine phosphatase family protein	CDR20291_1709
CDR20291_RS18280	543.101	1.22993	0.451459	2.72434	0.00644296	0.0177768	murI	CDR20291_3399
CDR20291_RS12770	60.2907	1.62246	0.59614	2.72161	0.00649642	0.0179112	hypothetical protein	CDR20291_2347
CDR20291_RS14990	140289	-1.58612	0.583188	-2.71974	0.00653325	0.0179997	PTS transporter subunit EIIC	CDR20291_2779
CDR20291_RS14410	1015.42	1.19169	0.438379	2.71841	0.0065596	0.018046	mannose-1-phosphate guanylyltransferase	CDR20291_2667
CDR20291_RS16180	14.1591	-1.8923	0.696078	-2.71851	0.00655759	0.018046	hypothetical protein	CDR20291_3001
CDR20291_RS13195	383.281	1.05276	0.387426	2.71733	0.00658108	0.018092	MBOAT family protein	CDR20291_2430
CDR20291_RS11065	215.888	-1.13338	0.417163	-2.71688	0.00658999	0.0181034	hypothetical protein	CDR20291_2019
CDR20291_RS13435	459.405	0.889641	0.327823	2.71378	0.00665201	0.0182605	dapF	CDR20291_2477
CDR20291_RS05780	16.1301	-1.57326	0.579861	-2.71317	0.00666433	0.0182811	stage III sporulation protein AF	CDR20291_1035
CDR20291_RS07030	883.541	1.49089	0.549675	2.71231	0.00668159	0.0183152	hypothetical protein	CDR20291_1283
CDR20291_RS14370	1660.76	1.20116	0.442896	2.71206	0.00668668	0.0183159	UDP-glucose/GDP-mannose dehydrogenase family protein	CDR20291_2659
CDR20291_RS05890	932.413	1.01403	0.374046	2.71096	0.00670884	0.0183633	DUF3866 family protein	CDR20291_1057
CDR20291_RS05915	1407	0.996514	0.367635	2.71061	0.00671596	0.0183686	purine-nucleoside phosphorylase	CDR20291_1062
CDR20291_RS10415	1113.21	0.856925	0.316163	2.71039	0.00672046	0.0183686	ABC transporter ATP-binding protein	CDR20291_1901
CDR20291_RS13900	44085.3	-1.65931	0.612594	-2.70866	0.00675552	0.0184511	phosphate propanoyltransferase	CDR20291_2571
CDR20291_RS16330	18665.5	1.14918	0.424448	2.70748	0.00677968	0.0185038	gpmI	CDR20291_3027
CDR20291_RS08490	302.651	1.59381	0.589128	2.70537	0.00682293	0.0186084	GGDEF domain-containing phosphodiesterase	CDR20291_1549
CDR20291_RS09745	2641.05	1.46097	0.540187	2.70457	0.00683928	0.0186396	helix-turn-helix domain-containing protein
CDR20291_RS13200	338.452	1.08392	0.400966	2.70328	0.00686589	0.0186887	putative membrane protein	CDR20291_2431
CDR20291_RS13800	1767.23	1.6367	0.605463	2.70322	0.00686714	0.0186887	ychF	CDR20291_2550
CDR20291_RS01660	217.53	-1.77436	0.656959	-2.70087	0.00691589	0.0188079	flgB	CDR20291_0248
CDR20291_RS02600	553.591	0.924265	0.342371	2.6996	0.00694224	0.0188255	response regulator transcription factor	CDR20291_0423
CDR20291_RS03115	6.40041	-2.77096	1.02643	-2.69961	0.00694201	0.0188255	ParB/RepB/Spo0J family partition protein	CDR20291_0520
CDR20291_RS11795	612.957	1.35989	0.503689	2.69986	0.00693678	0.0188255	peptide MFS transporter	CDR20291_2159
CDR20291_RS14530	2124.29	1.30597	0.48369	2.70001	0.00693384	0.0188255	tgt	CDR20291_2691
CDR20291_RS01780	90.1009	-1.53396	0.568268	-2.69935	0.00694743	0.0188261	flagellar protein
CDR20291_RS01625	242.032	-0.811622	0.300729	-2.69885	0.00695803	0.0188414	bifunctional glycosyltransferase family 2 protein/class I SAM-dependent methyltransferase	CDR20291_0242
CDR20291_RS05885	799.102	0.918109	0.340278	2.69812	0.00697328	0.0188692	glycosyl transferase	CDR20291_1056
CDR20291_RS06735	404.975	1.50001	0.556207	2.69685	0.00699977	0.0189273	helix-turn-helix domain-containing protein	CDR20291_1225
CDR20291_RS02845	582.292	1.20343	0.446358	2.69612	0.00701532	0.0189559	DUF975 family protein	CDR20291_0471
CDR20291_RS03755	585.643	1.06163	0.393963	2.69473	0.00704452	0.0190212	tetratricopeptide repeat protein	CDR20291_0640
CDR20291_RS04405	6277.56	-1.09553	0.406601	-2.69437	0.00705219	0.0190284	phosphoribosylaminoimidazolecarboxamide formyltransferase	CDR20291_0771
CDR20291_RS10730	9.65691	-2.39896	0.89111	-2.6921	0.00710037	0.0191447	hypothetical protein
CDR20291_RS09715	122.089	2.05069	0.761856	2.69171	0.0071087	0.0191536	helix-turn-helix domain-containing protein
CDR20291_RS15695	3.43605	4.22473	1.57182	2.6878	0.00719253	0.0193657	membrane protein	CDR20291_2917
CDR20291_RS13290	125.911	-1.60335	0.596745	-2.68683	0.0072134	0.0194081	hypothetical protein
CDR20291_RS11130	983.106	0.958039	0.356806	2.68504	0.0072521	0.0194845	sel1 repeat family protein	CDR20291_2030
CDR20291_RS17860	522.783	1.29694	0.48299	2.68524	0.00724775	0.0194845	ZIP family metal transporter	CDR20291_3319
CDR20291_RS09315	3.59474	4.28954	1.59937	2.68203	0.00731775	0.019647	hypothetical protein	CDR20291_1706
CDR20291_RS05590	785.87	0.795086	0.296547	2.68115	0.00733706	0.0196785	Rne/Rng family ribonuclease	CDR20291_0997
CDR20291_RS17855	1784.55	1.11708	0.416663	2.68102	0.00733984	0.0196785	L-threonylcarbamoyladenylate synthase	CDR20291_3318
CDR20291_RS00395	4064.55	-0.783891	0.292478	-2.68018	0.00735833	0.019691	radA	CDR20291_0016
CDR20291_RS16015	49.7416	-1.40119	0.522764	-2.68034	0.00735467	0.019691	helix-turn-helix domain-containing protein	CDR20291_2975
CDR20291_RS16220	346.886	-1.68073	0.627115	-2.6801	0.0073601	0.019691	hypothetical protein
CDR20291_RS03595	6061.75	0.927736	0.346261	2.6793	0.00737773	0.0197243	infC	CDR20291_0611
CDR20291_RS01285	546.373	-1.04311	0.389544	-2.67778	0.00741119	0.0197986	CapA family protein	CDR20291_0174
CDR20291_RS17590	69.9932	-1.51924	0.567395	-2.67756	0.00741598	0.0197986	gatY	CDR20291_3270
CDR20291_RS09095	4338.81	1.35564	0.506762	2.67509	0.00747081	0.0199309	2-hydroxyacyl-CoA dehydratase	CDR20291_1664
CDR20291_RS08785	35.0712	-1.31923	0.493719	-2.67203	0.00753948	0.0201	YfcC family protein	CDR20291_1606
CDR20291_RS17290	3.70862	4.33548	1.62338	2.67065	0.00757044	0.0201683	hypothetical protein	CDR20291_3214
CDR20291_RS02215	2003.19	1.03759	0.388649	2.66974	0.00759107	0.0202091	metallophosphoesterase	CDR20291_0350
CDR20291_RS19150	3325.1	-1.60295	0.600568	-2.66905	0.00760658	0.0202362	gcvPA
CDR20291_RS00600	8769.62	1.63865	0.614102	2.66837	0.00762197	0.0202487	rplK	CDR20291_0055
CDR20291_RS13605	128.371	-1.02265	0.383247	-2.66837	0.00762193	0.0202487	ACT domain-containing protein	CDR20291_2511
CDR20291_RS06355	3812.16	-1.12242	0.420977	-2.66623	0.00767081	0.0203642	PolC-type DNA polymerase III	CDR20291_1146
CDR20291_RS03030	190.234	-1.5604	0.58539	-2.66557	0.00768571	0.0203895	MFS transporter	CDR20291_0505
CDR20291_RS13985	16.6509	-1.92472	0.722202	-2.66507	0.00769718	0.0204056	hypothetical protein	CDR20291_2587
CDR20291_RS14155	324.914	1.0216	0.383849	2.66146	0.00778033	0.0206116	threonine/serine exporter family protein	CDR20291_2617
CDR20291_RS02800	366.034	1.04484	0.392769	2.66018	0.00780985	0.0206609	diguanylate cyclase	CDR20291_0462
CDR20291_RS03230	44.1477	-1.51821	0.57068	-2.66036	0.00780572	0.0206609	YvrJ family protein	CDR20291_0542
CDR20291_RS11360	20502.5	-1.10203	0.414636	-2.65784	0.00786439	0.0207907	msrA	CDR20291_2072
CDR20291_RS16335	8214.32	1.03016	0.387747	2.65679	0.00788884	0.0208339	tpiA	CDR20291_3028
CDR20291_RS17400	114.675	-1.38455	0.521159	-2.65667	0.0078917	0.0208339	ABC transporter substrate-binding protein	CDR20291_3236
CDR20291_RS11355	388.556	1.10622	0.41656	2.65561	0.00791642	0.0208846	XRE family transcriptional regulator	CDR20291_2071
CDR20291_RS10540	387.95	-0.944594	0.355852	-2.65446	0.00794352	0.0209415	autorepressor SdpR family transcription factor	CDR20291_1920
CDR20291_RS03375	1893.86	1.53967	0.580741	2.65122	0.00802015	0.0211288	Fic family protein	CDR20291_0569
CDR20291_RS12785	66.2836	1.89155	0.714522	2.6473	0.00811377	0.0213458	helix-turn-helix domain-containing protein	CDR20291_2350
CDR20291_RS16825	20.6949	-1.86516	0.704516	-2.64743	0.00811066	0.0213458	ABC transporter ATP-binding protein	CDR20291_3123
CDR20291_RS02685	188.935	-0.874007	0.330479	-2.64467	0.00817709	0.0214975	cell wall-binding repeat-containing protein	CDR20291_0440
CDR20291_RS05380	92865.5	-1.32694	0.501816	-2.64428	0.00818655	0.0215074	nitroreductase family protein	CDR20291_0957
CDR20291_RS10965	34.5784	1.60911	0.608665	2.64368	0.00820105	0.0215306	McrC family protein	CDR20291_2000
CDR20291_RS14380	570.236	1.24597	0.47182	2.64078	0.00827163	0.0217009	glycosyltransferase family 2 protein	CDR20291_2661
CDR20291_RS02305	199946	-1.53132	0.580134	-2.63959	0.00830067	0.021762	hadB	CDR20291_0368
CDR20291_RS07390	16905.7	0.873792	0.331314	2.63735	0.00835556	0.0218908	cdeA	CDR20291_1354
CDR20291_RS17340	702.261	1.12491	0.426889	2.63513	0.00841042	0.0220193	murB	CDR20291_3224
CDR20291_RS11180	232.702	1.04433	0.396582	2.63333	0.00845513	0.022121	helix-turn-helix domain-containing protein	CDR20291_2038
CDR20291_RS14600	262.864	-1.84157	0.699842	-2.63141	0.00850326	0.0222316	hypothetical protein	CDR20291_2705
CDR20291_RS04055	222.768	1.01169	0.38471	2.62975	0.00854488	0.022325	spoIIAA	CDR20291_0699
CDR20291_RS03125	90.2714	-1.04332	0.397012	-2.62793	0.00859074	0.0224294	spore coat protein CotJB	CDR20291_0522
CDR20291_RS09145	388.436	0.846703	0.322358	2.62659	0.00862451	0.0225021	larE	CDR20291_1674
CDR20291_RS18070	243.325	1.28792	0.49043	2.6261	0.00863704	0.0225193	rnmV	CDR20291_3361
CDR20291_RS16090	247.268	-1.44247	0.550303	-2.62123	0.00876143	0.0228122	hypothetical protein	CDR20291_2986
CDR20291_RS18240	1261.21	0.975812	0.372267	2.62127	0.0087604	0.0228122	dusB	CDR20291_3391
CDR20291_RS10675	32.9023	-1.57628	0.601959	-2.61858	0.00882968	0.0229584	argF	CDR20291_1943
CDR20291_RS10970	204.735	1.20207	0.459024	2.61875	0.00882521	0.0229584	AAA family ATPase	CDR20291_2001
CDR20291_RS13360	1049.25	0.806298	0.307961	2.61818	0.00883992	0.0229692	rsgA	CDR20291_2462
CDR20291_RS11985	173.039	-1.29904	0.496244	-2.61775	0.00885108	0.0229809	IS3 family transposase	CDR20291_2196
CDR20291_RS15590	299.689	0.946315	0.361531	2.61752	0.00885709	0.0229809	xylA	CDR20291_2898
CDR20291_RS17800	4164.32	1.39758	0.533977	2.61731	0.00886259	0.0229809	F0F1 ATP synthase subunit delta	CDR20291_3307
CDR20291_RS02230	541.445	1.11405	0.425792	2.61641	0.00888588	0.0229941	hydrolase	CDR20291_0353
CDR20291_RS17080	538.315	-1.25137	0.478192	-2.61688	0.00887379	0.0229941	4Fe-4S dicluster domain-containing protein	CDR20291_3174
CDR20291_RS17675	22.1475	-1.61887	0.618735	-2.61642	0.00888582	0.0229941	N-acetylmuramoyl-L-alanine amidase
CDR20291_RS16495	11.0061	-1.86351	0.712397	-2.61584	0.00890094	0.0230174	ABC transporter permease	CDR20291_3060
CDR20291_RS05550	2176.31	0.809187	0.310459	2.60642	0.00914934	0.0236436	rodA	CDR20291_0989
CDR20291_RS08715	747.406	-0.979214	0.376977	-2.59754	0.00938931	0.0242357	hypothetical protein	CDR20291_1592
CDR20291_RS10855	318.051	0.886083	0.341133	2.59747	0.00939126	0.0242357	yqeC	CDR20291_1978
CDR20291_RS15625	663.887	0.799268	0.30818	2.59351	0.00950014	0.0245	glycosyl hydrolase	CDR20291_2905
CDR20291_RS12425	869.03	1.37099	0.528686	2.5932	0.00950866	0.0245053	BlaI/MecI/CopY family transcriptional regulator	CDR20291_2280
CDR20291_RS08230	312.132	-1.17135	0.452219	-2.59023	0.00959109	0.024701	thiD	CDR20291_1497
CDR20291_RS01240	48.6364	-1.16419	0.449679	-2.58895	0.009627	0.024743	APC family permease	CDR20291_0165
CDR20291_RS11960	338.397	-1.26848	0.489927	-2.58912	0.00962203	0.024743	prepilin-type N-terminal cleavage/methylation domain-containing protein	CDR20291_2191
CDR20291_RS12520	81.6696	1.15737	0.447034	2.589	0.00962545	0.024743	IS3 family transposase	CDR20291_2299
CDR20291_RS02315	188988	-1.64712	0.636443	-2.58801	0.00965312	0.0247933	putative isocaproyl-CoA dehydrogenase AcdB	CDR20291_0370
CDR20291_RS08100	4319.38	-1.03113	0.398487	-2.58761	0.00966442	0.0248056	SGNH/GDSL hydrolase family protein	CDR20291_1473
CDR20291_RS11200	1956.97	0.956141	0.370544	2.58037	0.00986937	0.0253145	isoprenyl transferase	CDR20291_2042
CDR20291_RS05725	891.614	1.10985	0.430494	2.57809	0.00993484	0.025448	sigma 54-interacting transcriptional regulator	CDR20291_1024
CDR20291_RS09635	101.204	-1.14264	0.443205	-2.57813	0.00993368	0.025448	hypothetical protein
CDR20291_RS05115	1519.19	0.924189	0.358672	2.5767	0.00997487	0.0255332	NAD(+)/NADH kinase	CDR20291_0905
CDR20291_RS12430	3.25419	4.14113	1.60735	2.57636	0.00998454	0.0255407	DUF2975 domain-containing protein	CDR20291_2281
CDR20291_RS13780	248.242	1.20426	0.467541	2.57574	0.0100026	0.0255524	rsmH	CDR20291_2546
CDR20291_RS14585	12.9761	-2.32414	0.902251	-2.57593	0.00999699	0.0255524	garR	CDR20291_2702
CDR20291_RS03555	21.1798	-1.61757	0.629456	-2.56979	0.0101761	0.0259606	D-aminoacylase	CDR20291_0603
CDR20291_RS18200	180.253	1.13072	0.440006	2.56979	0.010176	0.0259606	aminotransferase class I/II-fold pyridoxal phosphate-dependent enzyme	CDR20291_3386
CDR20291_RS05250	2202.2	0.956664	0.372834	2.56593	0.0102901	0.0262338	aminopeptidase	CDR20291_0931
CDR20291_RS16320	597.305	-1.33787	0.5218	-2.56395	0.010349	0.0263662	MarR family winged helix-turn-helix transcriptional regulator
CDR20291_RS03195	51.2895	-1.74893	0.682383	-2.56298	0.0103779	0.0264221	ABC transporter permease	CDR20291_0535
CDR20291_RS16970	19.7135	1.61489	0.630286	2.56216	0.0104024	0.0264667	hypothetical protein	CDR20291_3152
CDR20291_RS16225	655.008	-1.416	0.552792	-2.56155	0.0104208	0.0264957	DUF3990 domain-containing protein	CDR20291_3008
CDR20291_RS01450	31.1055	-1.72595	0.674038	-2.56062	0.0104487	0.026549	fructose PTS transporter subunit IIA	CDR20291_0207
CDR20291_RS02160	137.444	-0.874792	0.341719	-2.55997	0.0104681	0.0265803	adhE	CDR20291_0339
CDR20291_RS13460	553.722	1.44415	0.564289	2.55924	0.0104902	0.0266186	pyrR	CDR20291_2482
CDR20291_RS17760	3296.6	-1.25539	0.490766	-2.55801	0.0105273	0.026695	alr	CDR20291_3299
CDR20291_RS04595	676.601	-0.84809	0.331858	-2.55558	0.0106011	0.0268641	bifunctional ADP-dependent NAD(P)H-hydrate dehydratase/NAD(P)H-hydrate epimerase	CDR20291_0808
CDR20291_RS00520	166.705	-1.04418	0.40881	-2.55419	0.0106434	0.0269533	hypothetical protein
CDR20291_RS16560	150.111	-1.14645	0.449015	-2.55327	0.0106718	0.0270073	DUF3781 domain-containing protein	CDR20291_3072
CDR20291_RS18540	217.132	-1.01502	0.397784	-2.5517	0.0107199	0.0271109	staygreen family protein	CDR20291_3451
CDR20291_RS08300	74.4013	-1.22612	0.480823	-2.55005	0.0107706	0.0272209	spore coat/exosporium protein CotA	CDR20291_1511
CDR20291_RS07375	57.0916	-1.28464	0.504402	-2.54686	0.0108698	0.027435	GntR family transcriptional regulator	CDR20291_1351
CDR20291_RS08810	412.489	1.00939	0.396306	2.54699	0.0108656	0.027435	MogA/MoaB family molybdenum cofactor biosynthesis protein	CDR20291_1611
CDR20291_RS11020	248.183	0.99784	0.392325	2.5434	0.0109778	0.0276893	flippase-like domain-containing protein	CDR20291_2010
CDR20291_RS03635	248.978	-1.03346	0.406609	-2.54165	0.0110329	0.0278098	hypothetical protein	CDR20291_0618
CDR20291_RS11650	34.0707	-2.09085	0.822884	-2.54088	0.0110575	0.0278532	asrC	CDR20291_2130
CDR20291_RS03450	12.8591	2.14979	0.846218	2.54047	0.0110705	0.0278673	hypothetical protein
CDR20291_RS03770	12080.2	-1.34629	0.530457	-2.53797	0.0111497	0.0280481	cooS	CDR20291_0643
CDR20291_RS02115	11957.2	1.24669	0.491464	2.53669	0.0111905	0.028132	energy-coupling factor ABC transporter ATP-binding protein	CDR20291_0332
CDR20291_RS15250	2270.73	0.824035	0.324891	2.53635	0.0112016	0.0281414	ABC transporter ATP-binding protein	CDR20291_2832
CDR20291_RS05650	955.189	-1.65958	0.655213	-2.53289	0.0113127	0.0283919	FAD-binding protein	CDR20291_1009
CDR20291_RS06485	809.697	1.0393	0.410341	2.53278	0.0113163	0.0283919	undecaprenyl-diphosphate phosphatase	CDR20291_1173
CDR20291_RS01070	268.997	1.45194	0.573549	2.5315	0.0113575	0.0284764	ATP-dependent RecD-like DNA helicase	CDR20291_0131
CDR20291_RS08790	162.071	1.17941	0.46599	2.53097	0.0113748	0.028501	GTP pyrophosphokinase	CDR20291_1607
CDR20291_RS14035	63.5687	-1.37925	0.545046	-2.53052	0.0113893	0.0285184	FAD-dependent oxidoreductase	CDR20291_2597
CDR20291_RS15930	69.8854	-0.919861	0.363615	-2.52977	0.0114138	0.0285608	XRE family transcriptional regulator	CDR20291_2960
CDR20291_RS14015	750.306	0.99812	0.394973	2.52706	0.0115023	0.0287633	amidohydrolase	CDR20291_2593
CDR20291_RS14620	3734.85	-1.35754	0.537977	-2.52341	0.0116224	0.0290444	alanine racemase	CDR20291_2708
CDR20291_RS12445	144.049	1.35685	0.53806	2.52174	0.0116775	0.0291629	3'-5' exonuclease	CDR20291_2284
CDR20291_RS17335	882.049	0.908491	0.360461	2.52036	0.0117236	0.0292588	PHP domain-containing protein	CDR20291_3223
CDR20291_RS02415	3.99043	-3.94096	1.56616	-2.51632	0.0118586	0.0295277	ornithine aminomutase subunit alpha	CDR20291_0388
CDR20291_RS08760	29.5091	1.38661	0.55107	2.51621	0.0118625	0.0295277	thiS	CDR20291_1601
CDR20291_RS10400	1579.48	0.90144	0.358225	2.51641	0.0118558	0.0295277	miaA	CDR20291_1898
CDR20291_RS15430	5402.05	-0.839777	0.333747	-2.51621	0.0118625	0.0295277	PRD domain-containing protein	CDR20291_2866
CDR20291_RS03345	2501.18	-1.1814	0.469616	-2.51567	0.0118808	0.0295539	helix-turn-helix transcriptional regulator	CDR20291_0564
CDR20291_RS07680	506.327	1.16644	0.463947	2.51417	0.0119313	0.0296601	DUF3298 and DUF4163 domain-containing protein	CDR20291_1409
CDR20291_RS12680	979.532	0.87334	0.347901	2.51031	0.0120624	0.0299663	era	CDR20291_2329
CDR20291_RS06260	11985.8	0.858425	0.342194	2.50859	0.0121214	0.0300733	transcriptional repressor	CDR20291_1127
CDR20291_RS18650	1785.14	-0.72721	0.289869	-2.50875	0.0121158	0.0300733	alpha/beta hydrolase	CDR20291_3468
CDR20291_RS03965	1049.91	0.93962	0.374841	2.50672	0.0121859	0.0302136	thiI	CDR20291_0682
CDR20291_RS01630	281.613	-0.891817	0.355962	-2.50537	0.0122324	0.0303091	glycosyltransferase	CDR20291_0243
CDR20291_RS04785	16.4829	-2.26998	0.906222	-2.50489	0.0122491	0.0303307	leuC	CDR20291_0843
CDR20291_RS10810	533.418	1.03787	0.414684	2.50281	0.0123213	0.0304697	DUF4003 domain-containing protein	CDR20291_1969
CDR20291_RS13120	3207.7	1.01739	0.406474	2.50297	0.0123154	0.0304697	alpha-amylase family glycosyl hydrolase	CDR20291_2415
CDR20291_RS08970	16.1579	-1.57074	0.628736	-2.49825	0.0124809	0.0308443	sodium:glutamate symporter	CDR20291_1640
CDR20291_RS02780	268.336	1.04271	0.417532	2.49732	0.0125134	0.0309045	response regulator	CDR20291_0458
CDR20291_RS07415	22761.1	-1.73096	0.693296	-2.49672	0.0125349	0.0309373	lactate utilization protein	CDR20291_1359
CDR20291_RS12985	11.0677	-2.01114	0.805608	-2.49642	0.0125453	0.030943	helix-hairpin-helix domain-containing protein	CDR20291_2389
CDR20291_RS02310	182876	-1.56852	0.628804	-2.49444	0.0126155	0.0310957	hadC	CDR20291_0369
CDR20291_RS01915	98.1667	-1.20646	0.484266	-2.49132	0.012727	0.0313504	ABC transporter ATP-binding protein	CDR20291_0296
CDR20291_RS10145	76.2687	-1.46276	0.588208	-2.48681	0.0128893	0.0317294	AbgT family transporter	CDR20291_1849
CDR20291_RS08120	12.4829	-1.7145	0.690667	-2.48239	0.0130505	0.0321054	homoserine dehydrogenase	CDR20291_1477
CDR20291_RS10000	86.5898	1.33226	0.537149	2.48024	0.0131294	0.0322785	hypothetical protein	CDR20291_1817
CDR20291_RS14065	1797.5	1.00083	0.403582	2.47986	0.0131433	0.0322918	galU	CDR20291_2603
CDR20291_RS12975	913.791	1.20969	0.488105	2.47835	0.0131993	0.0324083	selA	CDR20291_2387
CDR20291_RS15055	80.3006	-1.9679	0.794358	-2.47735	0.0132363	0.0324782	V-type ATP synthase subunit E	CDR20291_2792
CDR20291_RS09320	81.464	1.36721	0.553007	2.47232	0.0134241	0.0329177	LytTR family transcriptional regulator	CDR20291_1707
CDR20291_RS03560	89.9412	-1.29983	0.52632	-2.46966	0.0135243	0.0331421	hypothetical protein	CDR20291_0604
CDR20291_RS06750	1021.01	-0.885375	0.358814	-2.4675	0.013606	0.0333205	glpK	CDR20291_1228
CDR20291_RS16975	27.0539	1.69753	0.688243	2.46647	0.013645	0.0333947	hypothetical protein	CDR20291_3153
CDR20291_RS19060	831.705	1.19931	0.486769	2.46382	0.0137465	0.0336213	rnpA	CDR20291_3540
CDR20291_RS16210	161.792	0.957924	0.388977	2.46267	0.0137905	0.0337072	Fic family protein	CDR20291_3006
CDR20291_RS14800	147.191	1.08287	0.440231	2.45978	0.013902	0.0339579	DeoR/GlpR family DNA-binding transcription regulator	CDR20291_2741
CDR20291_RS11160	4160.18	-0.936371	0.381063	-2.45726	0.0140001	0.0341753	DUF5780 domain-containing protein	CDR20291_2034
CDR20291_RS14660	2482.82	-0.933554	0.38094	-2.45066	0.0142595	0.0347863	flavodoxin
CDR20291_RS09500	12.1317	-1.80151	0.735871	-2.44814	0.0143597	0.0350081	PcfB family protein
CDR20291_RS06320	295.482	-1.19108	0.487065	-2.44543	0.0144679	0.0352493	MarR family transcriptional regulator	CDR20291_1139
CDR20291_RS01245	25.8322	-1.56069	0.63878	-2.44323	0.0145566	0.0354425	M20 family metallopeptidase	CDR20291_0166
CDR20291_RS01275	536.944	-1.28201	0.525109	-2.44142	0.0146297	0.0355748	FmdE family protein	CDR20291_0172
CDR20291_RS14830	72.2946	1.42499	0.583651	2.4415	0.0146262	0.0355748	putative ABC transporter permease	CDR20291_2747
CDR20291_RS12710	14.0142	-1.85455	0.760313	-2.4392	0.0147198	0.035771	YabP/YqfC family sporulation protein	CDR20291_2335
CDR20291_RS17720	1250.43	-0.796096	0.326577	-2.4377	0.0147812	0.0358971	S41 family peptidase	CDR20291_3291
CDR20291_RS02825	170.392	1.13383	0.465201	2.4373	0.0147975	0.0359138	CheB methylesterase domain-containing protein	CDR20291_0467
CDR20291_RS17955	1316.17	0.996817	0.409091	2.43666	0.0148235	0.0359537	mfd	CDR20291_3338
CDR20291_RS12465	292.474	1.14161	0.468751	2.43544	0.0148737	0.0360525	tRNA 2-thiocytidine(32) synthetase TtcA	CDR20291_2288
CDR20291_RS14495	3268.23	1.37991	0.566866	2.43428	0.0149215	0.0361454	cell wall-binding protein Cwp10	CDR20291_2685
CDR20291_RS10010	1342.47	-0.941981	0.387052	-2.43373	0.0149441	0.0361769	cytidine/deoxycytidylate deaminase family protein	CDR20291_1819
CDR20291_RS13635	25.3845	1.66973	0.686184	2.43336	0.0149594	0.0361909	TetR/AcrR family transcriptional regulator	CDR20291_2517
CDR20291_RS00490	187.258	0.964025	0.396471	2.43152	0.0150358	0.0363525	lipoate--protein ligase	CDR20291_0035
CDR20291_RS14460	4569.47	-0.922364	0.379427	-2.43094	0.0150597	0.0363872	cell wall-binding repeat-containing protein	CDR20291_2678
CDR20291_RS04320	489.869	-0.943528	0.38843	-2.42908	0.0151371	0.0365508	ABC transporter permease	CDR20291_0754
CDR20291_RS17480	571.11	0.743477	0.306198	2.42809	0.0151784	0.0366273	decarboxylating cobalt-precorrin-6B (C(15))-methyltransferase	CDR20291_3249
CDR20291_RS01520	616.999	0.700143	0.288504	2.42681	0.0152324	0.0367341	purD	CDR20291_0221
CDR20291_RS04500	8.62899	-1.92264	0.792972	-2.42461	0.015325	0.0369338	hypothetical protein	CDR20291_0789
CDR20291_RS06120	76.095	-1.68525	0.695154	-2.42428	0.0153386	0.0369433	brnQ	CDR20291_1099
CDR20291_RS02675	105.124	-1.10227	0.454754	-2.42388	0.0153557	0.036961	response regulator transcription factor	CDR20291_0438
CDR20291_RS08410	4721.78	-1.29478	0.534561	-2.42213	0.01543	0.0371161	TerD family protein	CDR20291_1533
CDR20291_RS12860	376.408	-1.1298	0.466785	-2.42038	0.0155043	0.0372712	helix-turn-helix domain-containing protein	CDR20291_2365
CDR20291_RS13045	153.298	0.814182	0.336601	2.41883	0.0155704	0.0374064	6-phospho-alpha-glucosidase	CDR20291_2401
CDR20291_RS08385	57.93	-1.32482	0.547791	-2.41847	0.0155857	0.0374196	metal-dependent hydrolase	CDR20291_1528
CDR20291_RS13040	456.31	-0.790993	0.327509	-2.41518	0.0157274	0.0377359	helix-turn-helix transcriptional regulator	CDR20291_2400
CDR20291_RS09180	24.0401	-1.5867	0.658175	-2.41075	0.0159197	0.0381731	BtrH N-terminal domain-containing protein	CDR20291_1681
CDR20291_RS00830	927.249	1.11963	0.464832	2.40867	0.0160108	0.0383671	truA	CDR20291_0101
CDR20291_RS03380	23.8284	-1.69794	0.705305	-2.40739	0.0160671	0.0384778	GntR family transcriptional regulator	CDR20291_0570
CDR20291_RS11135	282.419	-0.894311	0.371741	-2.40574	0.0161398	0.0385788	AEC family transporter	CDR20291_2031
CDR20291_RS13420	865.265	0.957087	0.397835	2.40574	0.0161398	0.0385788	rpoZ	CDR20291_2474
CDR20291_RS19225	212.321	1.18422	0.4922	2.40597	0.0161294	0.0385788	hypothetical protein
CDR20291_RS05175	1784.2	-1.45292	0.604047	-2.40532	0.0161584	0.0385989	nucleoid-associated protein	CDR20291_0917
CDR20291_RS05395	370.666	-0.840761	0.349724	-2.40407	0.0162138	0.0387068	transposase
CDR20291_RS16060	107.721	1.19425	0.497156	2.40217	0.0162981	0.0388836	helix-turn-helix transcriptional regulator
CDR20291_RS08185	18.9393	-1.89314	0.788881	-2.39978	0.0164051	0.0390937	kdpA	CDR20291_1489
CDR20291_RS15955	18.8475	-1.8094	0.753999	-2.39974	0.0164068	0.0390937	OFA family MFS transporter	CDR20291_2963
CDR20291_RS17790	7656.36	1.20708	0.503223	2.39869	0.0164539	0.0391815	atpG	CDR20291_3305
CDR20291_RS09440	254.649	1.27138	0.530217	2.39785	0.0164918	0.039247	pheA	CDR20291_1731
CDR20291_RS03500	9.70702	-1.78649	0.745929	-2.39499	0.0166209	0.0395295	response regulator transcription factor	CDR20291_0591
CDR20291_RS05130	127.105	0.950653	0.397597	2.39099	0.0168028	0.0399369	hypothetical protein	CDR20291_0908
CDR20291_RS06955	51.6884	1.15308	0.482826	2.38819	0.0169315	0.0402177	dccA	CDR20291_1267
CDR20291_RS15670	367.26	0.955271	0.400067	2.38778	0.0169507	0.0402379	type I restriction-modification system subunit M	CDR20291_2912
CDR20291_RS15330	1021.55	-0.740816	0.310364	-2.38692	0.0169901	0.0403062	redoxin family protein	CDR20291_2846
CDR20291_RS09490	73.47	1.23897	0.519257	2.38604	0.0170311	0.0403783	CD1845 family protein	CDR20291_1742
CDR20291_RS11570	229.619	0.950146	0.398383	2.38501	0.0170789	0.0404662	flavodoxin	CDR20291_2114
CDR20291_RS13005	703.74	0.914319	0.383801	2.38227	0.017206	0.0407421	Cof-type HAD-IIB family hydrolase	CDR20291_2393
CDR20291_RS04700	351.108	0.842386	0.353703	2.38162	0.0172366	0.0407739	hypothetical protein
CDR20291_RS08620	662.729	0.890444	0.373896	2.38153	0.017241	0.0407739	helix-turn-helix transcriptional regulator	CDR20291_1572
CDR20291_RS01550	372.544	-0.911118	0.382768	-2.38034	0.0172968	0.0408476	lytic transglycosylase domain-containing protein	CDR20291_0227
CDR20291_RS15050	68.3771	-2.07075	0.869914	-2.38041	0.0172934	0.0408476	V-type ATP synthase subunit C	CDR20291_2791
CDR20291_RS18655	2079.18	0.720521	0.302718	2.38017	0.0173045	0.0408476	TetR/AcrR family transcriptional regulator	CDR20291_3469
CDR20291_RS13220	1156.69	1.19028	0.500835	2.3766	0.0174731	0.0412199	carbohydrate ABC transporter permease	CDR20291_2435
CDR20291_RS09340	501.619	0.838692	0.35337	2.37341	0.0176246	0.0415516	cmk	CDR20291_1711
CDR20291_RS02475	125.058	-1.09797	0.46269	-2.37301	0.0176436	0.0415705	ABC transporter ATP-binding protein	CDR20291_0400
CDR20291_RS01330	3623.85	0.976282	0.411609	2.37187	0.0176983	0.041638	C40 family peptidase	CDR20291_0184
CDR20291_RS13430	382.607	1.01101	0.426276	2.37173	0.0177052	0.041638	YicC family protein	CDR20291_2476
CDR20291_RS16485	123.033	-0.941177	0.396799	-2.37192	0.0176958	0.041638	cme	CDR20291_3058
CDR20291_RS06160	12.333	-1.89371	0.798587	-2.37132	0.0177245	0.0416575	ABC transporter permease	CDR20291_1107
CDR20291_RS17055	16728.6	-0.828438	0.34994	-2.36737	0.017915	0.04206	rph	CDR20291_3169
CDR20291_RS18460	322.846	0.772185	0.326187	2.36731	0.017918	0.04206	hypothetical protein	CDR20291_3435
CDR20291_RS14415	831.079	1.27265	0.537826	2.36629	0.0179674	0.0421499	phospho-sugar mutase	CDR20291_2668
CDR20291_RS16135	461.276	1.19975	0.50707	2.36604	0.0179797	0.0421527	transposase
CDR20291_RS18105	30.3079	-1.27723	0.54003	-2.36512	0.0180243	0.0422313	alpha-D-ribose 1-methylphosphonate 5-triphosphate diphosphatase	CDR20291_3367
CDR20291_RS10435	1442.25	-2.24586	0.949899	-2.36431	0.0180637	0.0422975	hypothetical protein
CDR20291_RS04835	139.781	-1.28226	0.543145	-2.36081	0.0182352	0.0426726	ABC transporter permease subunit	CDR20291_0853
CDR20291_RS01765	237.027	-1.25058	0.529829	-2.36034	0.0182583	0.0427004	MinD/ParA family protein	CDR20291_0269
CDR20291_RS06230	954.542	0.931866	0.394897	2.35977	0.0182863	0.0427309	mnmA	CDR20291_1121
CDR20291_RS14750	775.303	-0.827029	0.350493	-2.35961	0.0182939	0.0427309	serS	CDR20291_2731
CDR20291_RS18480	36.1568	-1.63015	0.691054	-2.35893	0.0183279	0.0427839	M15 family metallopeptidase	CDR20291_3439
CDR20291_RS14910	509.504	-0.973711	0.413171	-2.35668	0.0184393	0.0430176	TldD/PmbA family protein	CDR20291_2763
CDR20291_RS04225	34.986	-1.17175	0.49759	-2.35485	0.0185302	0.0432029	acyl-CoA dehydrogenase family protein	CDR20291_0734
CDR20291_RS05520	2085.55	0.911552	0.387389	2.35307	0.0186192	0.0433837	mreC	CDR20291_0983
CDR20291_RS18090	30.3697	-1.45073	0.616613	-2.35273	0.0186361	0.0433965	putative 2-aminoethylphosphonate ABC transporter permease subunit	CDR20291_3364
CDR20291_RS15635	1462.4	0.939891	0.399675	2.35163	0.0186911	0.0434978	ECF transporter S component	CDR20291_2907
CDR20291_RS00570	1037.84	0.826653	0.351811	2.34971	0.0187881	0.0436728	NYN domain-containing protein	CDR20291_0049
CDR20291_RS01845	21.0781	-2.03013	0.864166	-2.34923	0.0188122	0.0436728	hypothetical protein	CDR20291_0284
CDR20291_RS08190	36.488	-1.14919	0.489118	-2.34952	0.0187978	0.0436728	kdpB	CDR20291_1490
CDR20291_RS15010	181.607	1.24618	0.530462	2.34923	0.0188124	0.0436728	GGDEF domain-containing protein	CDR20291_2783
CDR20291_RS13035	502.6	-0.695811	0.296604	-2.34593	0.0189799	0.0440347	transglutaminase-like domain-containing protein	CDR20291_2399
CDR20291_RS18030	2571.66	-1.62172	0.691395	-2.34557	0.0189979	0.0440495	spoVG	CDR20291_3353
CDR20291_RS03080	453.628	0.993352	0.423667	2.34465	0.0190447	0.0441312	hypothetical protein	CDR20291_0513
CDR20291_RS12870	102.058	1.11654	0.476346	2.34397	0.0190797	0.0441852	holA	CDR20291_2367
CDR20291_RS13480	48.0884	2.18965	0.934399	2.34337	0.0191103	0.044229	TraR/DksA C4-type zinc finger protein	CDR20291_2486
CDR20291_RS13060	50.0805	0.999442	0.426623	2.34268	0.0191458	0.044284	PTS glucose transporter subunit IIA	CDR20291_2404
CDR20291_RS12460	137.035	1.13771	0.485915	2.34137	0.019213	0.0444125	exonuclease domain-containing protein	CDR20291_2287
CDR20291_RS06050	12437.7	0.86272	0.368569	2.34073	0.0192462	0.0444622	efp	CDR20291_1085
CDR20291_RS05705	3981.66	1.3592	0.581582	2.33707	0.0194354	0.0448718	fabG	CDR20291_1020
CDR20291_RS16170	62.4675	-1.10676	0.473626	-2.33677	0.019451	0.0448804	hypothetical protein
CDR20291_RS08595	16.537	-1.39109	0.595777	-2.33491	0.0195481	0.0450772	ABC transporter permease	CDR20291_1567
CDR20291_RS05905	411.951	1.20938	0.518052	2.33447	0.019571	0.0451026	tyrosine-type recombinase/integrase	CDR20291_1060
CDR20291_RS08510	1830.84	0.788642	0.338095	2.3326	0.0196691	0.045301	Na+/H+ antiporter NhaC family protein	CDR20291_1553
CDR20291_RS04285	583.695	-0.803532	0.345011	-2.329	0.0198589	0.0456845	beta-glucoside-specific PTS transporter subunit IIABC	CDR20291_0747
CDR20291_RS17795	13549.6	1.22319	0.525204	2.32899	0.0198597	0.0456845	atpA	CDR20291_3306
CDR20291_RS13740	64.5501	-1.02828	0.442664	-2.32293	0.0201829	0.046373	FtsQ-type POTRA domain-containing protein	CDR20291_2538
CDR20291_RS16310	3131.88	1.14202	0.491632	2.32292	0.0201834	0.046373	secG	CDR20291_3024
CDR20291_RS03550	27.7097	-1.54951	0.668106	-2.31925	0.0203813	0.0467992	hypothetical protein	CDR20291_0602
CDR20291_RS17600	456.756	0.987319	0.42592	2.31808	0.0204447	0.0469164	Gfo/Idh/MocA family oxidoreductase	CDR20291_3272
CDR20291_RS10285	83.2172	1.27516	0.55022	2.31754	0.0204743	0.046956	LysR family transcriptional regulator	CDR20291_1875
CDR20291_RS00075	451.846	1.13072	0.488475	2.31479	0.0206243	0.0472712	transcription repressor NadR	CDR20291_0001
CDR20291_RS14595	2905.66	-1.73874	0.751888	-2.3125	0.0207502	0.047531	hypothetical protein	CDR20291_2704
CDR20291_RS06585	100.014	0.876855	0.379314	2.31168	0.0207951	0.0476053	two-component system sensor histidine kinase	CDR20291_1194
CDR20291_RS05050	1954.2	0.823472	0.356466	2.3101	0.0208824	0.0477763	N-acetylmuramoyl-L-alanine amidase	CDR20291_0892
CDR20291_RS02955	594.595	0.72343	0.313248	2.30945	0.0209188	0.0478294	BMP family ABC transporter substrate-binding protein	CDR20291_0493
CDR20291_RS13930	476.392	-1.20664	0.522531	-2.30923	0.0209309	0.0478294	alpha/beta-type small acid-soluble spore protein	CDR20291_2576
CDR20291_RS00095	1114.19	0.738019	0.3197	2.30847	0.0209728	0.0478674	tRNA-Ser	CDR20291_t11
CDR20291_RS11195	932.188	0.833249	0.360917	2.3087	0.0209602	0.0478674	phosphatidate cytidylyltransferase	CDR20291_2041
CDR20291_RS07400	120.085	1.32685	0.575931	2.30383	0.0212323	0.0484131	CD1871A family CXXC motif-containing protein	CDR20291_1356
CDR20291_RS07575	6331.78	-0.795692	0.345392	-2.30374	0.0212374	0.0484131	ABC transporter permease	CDR20291_1389
CDR20291_RS07675	163.674	1.29624	0.562997	2.30239	0.0213131	0.0485566	anti-sigma-V factor rsiV	CDR20291_1408
CDR20291_RS15455	4103.21	0.886135	0.385461	2.2989	0.0215109	0.0489776	peptide MFS transporter	CDR20291_2871
CDR20291_RS14420	955.53	1.03507	0.451288	2.2936	0.0218135	0.049607	murJ	CDR20291_2669
CDR20291_RS15645	211.258	1.36433	0.594803	2.29375	0.0218051	0.049607	DEAD/DEAH box helicase family protein	CDR20291_2909
CDR20291_RS01785	229.348	-1.25374	0.546688	-2.29334	0.0218283	0.0496079	flgG	CDR20291_0272
CDR20291_RS06880	153.416	1.02866	0.448581	2.29314	0.0218401	0.0496079	ddlR	CDR20291_1254
CDR20291_RS03930	1304.11	-0.909028	0.397108	-2.28912	0.0220724	0.0501058	extracellular solute-binding protein	CDR20291_0675
CDR20291_RS01010	14715	1.53447	0.670672	2.28797	0.0221394	0.0502277	glmS	CDR20291_0119
CDR20291_RS00360	115.498	1.33678	0.584597	2.28667	0.0222152	0.0503695	hypothetical protein	CDR20291_0009
CDR20291_RS00550	1375.62	0.69486	0.30393	2.28625	0.0222395	0.0503945	SIR2 family protein	CDR20291_0045
CDR20291_RS04680	2577.55	0.789201	0.345378	2.28504	0.0223107	0.0505256	4Fe-4S dicluster domain-containing protein	CDR20291_0824
CDR20291_RS09630	42.0118	-1.03023	0.451024	-2.2842	0.0223597	0.0505886	TnpV protein	CDR20291_1765
CDR20291_RS13735	368.756	-0.79734	0.349082	-2.28411	0.0223652	0.0505886	DUF881 domain-containing protein	CDR20291_2537
CDR20291_RS03895	37.6728	-1.38299	0.605673	-2.28339	0.0224074	0.0506276	glpK	CDR20291_0669
CDR20291_RS13850	1743.83	1.33161	0.583179	2.28336	0.0224092	0.0506276	ABC transporter permease	CDR20291_2561
CDR20291_RS17135	70.9504	-1.04748	0.459642	-2.27891	0.0226722	0.0511608	ATP-binding cassette domain-containing protein	CDR20291_3185
CDR20291_RS17605	136.579	-0.938842	0.411954	-2.27899	0.0226674	0.0511608	pfkB	CDR20291_3273
CDR20291_RS12440	715.56	0.903255	0.39651	2.27802	0.0227257	0.0512511	transglycosylase domain-containing protein	CDR20291_2283
CDR20291_RS12655	3445.45	0.656421	0.288206	2.27761	0.0227498	0.0512749	glyQ	CDR20291_2325
CDR20291_RS08435	163.459	0.976716	0.428985	2.2768	0.0227979	0.0513529	HpcH/HpaI aldolase/citrate lyase family protein	CDR20291_1538
CDR20291_RS12780	1045.47	1.18392	0.520332	2.27531	0.0228874	0.0515238	ugpC	CDR20291_2349
CDR20291_RS03860	6543.37	-1.26163	0.554575	-2.27494	0.0229096	0.0515432	CooT family nickel-binding protein	CDR20291_0661
CDR20291_RS08280	22.8328	1.61747	0.711795	2.27238	0.0230638	0.0518593	hypothetical protein	CDR20291_1507
CDR20291_RS06055	4322.22	-1.22503	0.539869	-2.26913	0.0232604	0.0522288	hypothetical protein	CDR20291_1086
CDR20291_RS06405	7177.2	1.50849	0.664831	2.26898	0.0232695	0.0522288	rpsO	CDR20291_1157
CDR20291_RS06725	50.8072	-1.17973	0.519893	-2.26918	0.0232576	0.0522288	helix-turn-helix transcriptional regulator	CDR20291_1223
CDR20291_RS16960	1281.65	1.01748	0.448757	2.26732	0.0233704	0.0524244	hypothetical protein	CDR20291_3150
CDR20291_RS16130	1022.23	0.900707	0.397883	2.26375	0.0235895	0.0528847	FRG domain-containing protein	CDR20291_2991
CDR20291_RS06015	105.296	1.14305	0.50505	2.26325	0.0236203	0.052891	vanZ1	CDR20291_1079
CDR20291_RS12000	192.421	-0.884939	0.390978	-2.2634	0.0236113	0.052891	cold-shock protein	CDR20291_2199
CDR20291_RS17155	31.9137	1.53474	0.678326	2.26254	0.0236638	0.0529571	sensor histidine kinase	CDR20291_3188
CDR20291_RS13885	70.6754	-1.29899	0.574273	-2.26198	0.0236986	0.0530038	GntP family permease	CDR20291_2568
CDR20291_RS05900	52.6433	1.17295	0.51878	2.26097	0.0237612	0.0530811	stage II sporulation protein M	CDR20291_1059
CDR20291_RS08580	1642.15	-1.39711	0.617869	-2.26118	0.0237484	0.0530811	hypothetical protein
CDR20291_RS11550	364.877	0.906643	0.401041	2.26073	0.0237763	0.0530836	TetR/AcrR family transcriptional regulator	CDR20291_2110
CDR20291_RS05190	2.65045	3.84942	1.70349	2.25972	0.0238386	0.053176	hypothetical protein	CDR20291_0920
CDR20291_RS18925	479.566	1.59743	0.706952	2.25961	0.0238457	0.053176	tRNA-Lys	CDR20291_t61
CDR20291_RS12840	8.44893	-2.02341	0.895818	-2.25872	0.0239005	0.0532668	hypothetical protein	CDR20291_2361
CDR20291_RS00465	15.0528	-1.40791	0.624159	-2.2557	0.0240897	0.0536253	PTS sugar transporter subunit IIA	CDR20291_0030
CDR20291_RS15425	156.518	-1.10748	0.490925	-2.2559	0.0240769	0.0536253	PTS transporter subunit EIIC	CDR20291_2865
CDR20291_RS03370	1363.01	1.02122	0.453125	2.25372	0.0242138	0.0538699	ABC transporter permease subunit	CDR20291_0568
CDR20291_RS01685	354.82	-1.59766	0.70915	-2.25292	0.0242644	0.0539508	FliH/SctL family protein	CDR20291_0253
CDR20291_RS14515	253.803	-0.819763	0.364284	-2.25034	0.0244275	0.0542817	scfA
CDR20291_RS11725	44.2741	-1.09206	0.485439	-2.24963	0.0244726	0.0543501	DUF3787 domain-containing protein	CDR20291_2145
CDR20291_RS13750	1494.83	0.953582	0.424361	2.2471	0.0246335	0.0546754	spoVE	CDR20291_2540
CDR20291_RS17230	55.9169	-1.12996	0.50293	-2.24676	0.0246551	0.0546914	ATP-binding cassette domain-containing protein	CDR20291_3203
CDR20291_RS15020	59.2781	-1.30623	0.582131	-2.24387	0.024841	0.0550714	ATP-binding cassette domain-containing protein	CDR20291_2785
CDR20291_RS08465	331.514	-0.838295	0.373767	-2.24282	0.0249082	0.0551706	membrane dipeptidase	CDR20291_1544
CDR20291_RS08745	462.684	-0.847109	0.377715	-2.24272	0.0249148	0.0551706	ribD	CDR20291_1598
CDR20291_RS09575	30.616	-1.34391	0.599342	-2.24231	0.0249412	0.0551967	sigma-70 family RNA polymerase sigma factor	CDR20291_1756
CDR20291_RS11545	531.528	0.673392	0.300622	2.24	0.025091	0.0554958	sodium:solute symporter family protein	CDR20291_2109
CDR20291_RS16035	36.2862	-1.54544	0.69007	-2.23954	0.0251209	0.0555297	ketose-bisphosphate aldolase	CDR20291_2979
CDR20291_RS04610	1676.72	-0.857865	0.383175	-2.23883	0.0251668	0.0555987	NfeD family protein	CDR20291_0810
CDR20291_RS02135	4121.3	0.815672	0.36454	2.23754	0.0252514	0.0557068	peptidylprolyl isomerase	CDR20291_0336
CDR20291_RS03485	4.16269	3.42949	1.5328	2.23741	0.0252598	0.0557068	ABC transporter permease	CDR20291_0588
CDR20291_RS04050	722.112	0.766094	0.342376	2.23758	0.0252485	0.0557068	molybdopterin-dependent oxidoreductase	CDR20291_0698
CDR20291_RS11530	1.65006	-5.18102	2.31619	-2.23687	0.0252946	0.055751	4Fe-4S binding protein	CDR20291_2106
CDR20291_RS12620	26.2369	-1.34029	0.59969	-2.23498	0.0254189	0.0559925	2-oxoacid:acceptor oxidoreductase family protein	CDR20291_2318
CDR20291_RS11520	19.969	-1.30485	0.58403	-2.23422	0.0254686	0.0560395	thiamine pyrophosphate-dependent enzyme	CDR20291_2104
CDR20291_RS13490	209.161	1.01861	0.455919	2.2342	0.0254698	0.0560395	response regulator transcription factor	CDR20291_2488
CDR20291_RS17145	2.47594	3.75213	1.6841	2.22797	0.0258827	0.0569149	accessory gene regulator B family protein	CDR20291_3187
CDR20291_RS15035	249.466	-1.65944	0.746021	-2.22439	0.0261223	0.0574085	V-type ATP synthase subunit B	CDR20291_2788
CDR20291_RS10195	4730.47	-1.26324	0.56842	-2.22238	0.0262577	0.0576727	stage V sporulation protein S	CDR20291_1858
CDR20291_RS14540	803.836	1.16222	0.523485	2.22016	0.026408	0.0579691	queA	CDR20291_2693
CDR20291_RS15065	963.912	-1.32358	0.596297	-2.21966	0.0264416	0.0580094	V-type ATP synthase subunit I	CDR20291_2794
CDR20291_RS13565	1590.85	0.777075	0.350151	2.21925	0.0264695	0.0580369	DivIVA domain-containing protein	CDR20291_2503
CDR20291_RS00825	1093.97	1.02075	0.461385	2.21237	0.0269415	0.0590111	energy-coupling factor transporter transmembrane protein EcfT	CDR20291_0100
CDR20291_RS05770	12.5731	-1.72367	0.779126	-2.21231	0.0269449	0.0590111	spoIIIAD	CDR20291_1033
CDR20291_RS10955	22.6113	-1.1646	0.526551	-2.21176	0.0269834	0.0590612	purine permease	CDR20291_1998
CDR20291_RS05480	3059.33	1.037	0.469033	2.21094	0.02704	0.0591509	RnfABCDGE type electron transport complex subunit D	CDR20291_0974
CDR20291_RS17810	2835.95	0.875613	0.396083	2.21068	0.0270579	0.0591561	atpE	CDR20291_3309
CDR20291_RS16385	367.081	-0.874946	0.39638	-2.20734	0.0272901	0.0596292	D-aminoacylase	CDR20291_3038
CDR20291_RS02630	70.8461	-1.02007	0.462485	-2.20562	0.0274107	0.0598583	response regulator transcription factor	CDR20291_0429
CDR20291_RS03885	137.735	-0.992007	0.449982	-2.20455	0.0274857	0.0599875	hypothetical protein	CDR20291_0666
CDR20291_RS10840	4325.13	1.1642	0.528274	2.20378	0.0275398	0.0600709	ATP-binding cassette domain-containing protein	CDR20291_1975
CDR20291_RS09345	475.212	0.923109	0.419228	2.20193	0.0276705	0.0603215	1-acyl-sn-glycerol-3-phosphate acyltransferase	CDR20291_1712
CDR20291_RS11450	40.1693	-1.31977	0.599606	-2.20107	0.0277311	0.0604188	hypothetical protein	CDR20291_2090
CDR20291_RS09505	7.50559	-2.46275	1.11905	-2.20075	0.0277538	0.0604335	type IV secretory system conjugative DNA transfer family protein
CDR20291_RS05275	152.597	-0.862467	0.392979	-2.19469	0.0281859	0.0613391	PTS sugar transporter subunit IIC	CDR20291_0936
CDR20291_RS15575	13.8868	1.76069	0.802667	2.19354	0.0282682	0.0614829	alpha-glucoside-specific PTS transporter subunit IIBC	CDR20291_2895
CDR20291_RS03280	29.3358	-1.23955	0.565527	-2.19185	0.0283904	0.0617133	Crp/Fnr family transcriptional regulator	CDR20291_0552
CDR20291_RS13375	548.664	0.698867	0.318923	2.19133	0.0284277	0.0617591	Stp1/IreP family PP2C-type Ser/Thr phosphatase	CDR20291_2465
CDR20291_RS01455	115.143	-1.23656	0.564708	-2.18973	0.0285435	0.0618688	PTS fructose transporter subunit EIIC	CDR20291_0208
CDR20291_RS05245	385.794	0.901058	0.411431	2.19006	0.02852	0.0618688	DUF896 domain-containing protein	CDR20291_0930
CDR20291_RS09815	9696.72	1.22689	0.560267	2.18982	0.0285371	0.0618688	Maff2 family protein
CDR20291_RS13270	1473.9	0.998352	0.455823	2.19022	0.0285083	0.0618688	recG	CDR20291_2445
CDR20291_RS05155	6645.11	1.07192	0.490408	2.18576	0.0288329	0.0624603	enoyl-CoA hydratase-related protein	CDR20291_0913
CDR20291_RS00960	453.52	0.679337	0.310974	2.18455	0.0289218	0.0626172	cdaA	CDR20291_0108
CDR20291_RS11165	665.837	0.977733	0.44762	2.18429	0.0289408	0.0626225	ispG	CDR20291_2035
CDR20291_RS06810	516.917	0.907642	0.415669	2.18357	0.0289939	0.0627017	Gfo/Idh/MocA family oxidoreductase	CDR20291_1240
CDR20291_RS02100	51173.4	-1.40773	0.645251	-2.18167	0.0291338	0.0629682	energy-coupling factor ABC transporter permease	CDR20291_0329
CDR20291_RS14350	4443.97	0.742074	0.340181	2.18141	0.0291529	0.0629737	cell wall-binding glycosyl-hydrolase Cwp19	CDR20291_2655
CDR20291_RS17910	86.6065	1.12312	0.515467	2.17885	0.029343	0.0633482	septum formation initiator family protein	CDR20291_3329
CDR20291_RS06210	79.5633	1.18383	0.54353	2.17805	0.0294026	0.0634143	GNAT family N-acetyltransferase	CDR20291_1117
CDR20291_RS18420	1253.26	0.771692	0.354315	2.17799	0.0294071	0.0634143	carA	CDR20291_3427
CDR20291_RS03310	46.4309	1.68644	0.77448	2.17752	0.029442	0.0634533	alpha/beta hydrolase	CDR20291_0557
CDR20291_RS10835	294.816	0.651929	0.299422	2.17729	0.0294587	0.0634533	hypothetical protein	CDR20291_1974
CDR20291_RS05320	277.575	-0.989613	0.454719	-2.17632	0.0295313	0.0635737	M20 family metallopeptidase	CDR20291_0945
CDR20291_RS07715	1099.05	-0.716618	0.329319	-2.17606	0.0295509	0.0635796	HIRAN domain-containing protein	CDR20291_1416
CDR20291_RS08695	21868.7	-0.964886	0.443484	-2.17569	0.0295782	0.0636023	trxA	CDR20291_1588
CDR20291_RS10590	7.60392	-1.8911	0.869366	-2.17526	0.0296104	0.0636355	hypothetical protein
CDR20291_RS12190	26997.7	-3.53911	1.62772	-2.17427	0.0296846	0.0637587	glycine/sarcosine/betaine reductase complex component C subunit alpha	CDR20291_2237
CDR20291_RS02975	230.401	0.859663	0.39559	2.17311	0.0297718	0.0639099	DUF445 family protein	CDR20291_0497
CDR20291_RS02700	274.395	0.9346	0.430382	2.17156	0.029889	0.0640723	threonine/serine exporter family protein	CDR20291_0443
CDR20291_RS14175	31.6894	1.3	0.598675	2.17147	0.0298957	0.0640723	sigma 54-interacting transcriptional regulator	CDR20291_2621
CDR20291_RS17540	1465.9	0.736793	0.339311	2.17144	0.0298982	0.0640723	cobT	CDR20291_3261
CDR20291_RS08090	4.12718	-2.34672	1.0813	-2.17029	0.0299851	0.0641498	GNAT family N-acetyltransferase	CDR20291_1471
CDR20291_RS12405	1141.59	-1.0252	0.472349	-2.17043	0.0299739	0.0641498	BlaI/MecI/CopY family transcriptional regulator	CDR20291_2277
CDR20291_RS15045	45.4427	-2.07369	0.955351	-2.17061	0.0299609	0.0641498	V-type ATP synthase subunit F	CDR20291_2790
CDR20291_RS18380	626.934	1.12318	0.51808	2.16796	0.0301614	0.0644907	class I SAM-dependent methyltransferase	CDR20291_3419
CDR20291_RS03950	299.669	0.817349	0.377388	2.16581	0.0303261	0.0648062	amino acid ABC transporter permease	CDR20291_0679
CDR20291_RS11440	145.193	0.866179	0.400001	2.16544	0.0303537	0.0648286	DEAD/DEAH box helicase	CDR20291_2088
CDR20291_RS04960	382.219	1.00178	0.462677	2.16518	0.0303739	0.0648353	membrane protein	CDR20291_0878
CDR20291_RS03780	15264.5	-1.38833	0.641713	-2.16347	0.0305048	0.065078	formate--tetrahydrofolate ligase	CDR20291_0645
CDR20291_RS02520	47.7122	1.24601	0.576561	2.1611	0.0306874	0.0654309	MurR/RpiR family transcriptional regulator	CDR20291_0407
CDR20291_RS01045	1713.66	0.975731	0.451643	2.1604	0.0307414	0.065509	rod shape-determining protein	CDR20291_0126
CDR20291_RS12990	1417.78	0.980248	0.453785	2.16016	0.0307602	0.0655123	D-alanyl-D-alanine carboxypeptidase	CDR20291_2390
CDR20291_RS15435	32.6059	-1.56913	0.726531	-2.15975	0.0307919	0.0655429	aminotransferase class V-fold PLP-dependent enzyme	CDR20291_2867
CDR20291_RS04315	255.716	-1.0044	0.465234	-2.15892	0.0308566	0.0655702	ABC transporter permease	CDR20291_0753
CDR20291_RS08575	938.255	0.915888	0.424199	2.1591	0.0308425	0.0655702	sugar O-acetyltransferase	CDR20291_1564
CDR20291_RS14450	6203.93	0.991704	0.459289	2.15922	0.0308333	0.0655702	cell wall-binding cysteine protease Cwp84	CDR20291_2676
CDR20291_RS04695	1563.54	0.701331	0.325062	2.15753	0.0309644	0.0657626	MBL fold metallo-hydrolase
CDR20291_RS02795	128.616	0.753758	0.349439	2.15705	0.0310014	0.0658042	chemotaxis protein CheW	CDR20291_0461
CDR20291_RS00470	43.6608	-1.8143	0.841809	-2.15524	0.0311431	0.0660679	PTS sugar transporter subunit IIB	CDR20291_0031
CDR20291_RS05265	152.05	-0.909528	0.422203	-2.15424	0.0312211	0.0661965	hypothetical protein	CDR20291_0934
CDR20291_RS16740	92.7443	-1.2156	0.564805	-2.15225	0.0313778	0.0664915	polysaccharide deacetylase family protein	CDR20291_3106
CDR20291_RS03165	1331.67	0.750906	0.34897	2.15178	0.0314148	0.0665327	tnpB	CDR20291_0530
CDR20291_RS07180	79.1826	0.880346	0.410063	2.14686	0.0318048	0.0672935	response regulator transcription factor	CDR20291_1313
CDR20291_RS18360	75.1912	-0.947791	0.441491	-2.1468	0.0318095	0.0672935	aminotransferase class I/II-fold pyridoxal phosphate-dependent enzyme	CDR20291_3415
CDR20291_RS07270	697.11	-0.85917	0.400891	-2.14315	0.0321009	0.067872	AIM24 family protein	CDR20291_1330
CDR20291_RS09195	24.2435	-1.25364	0.585589	-2.14083	0.0322879	0.0682293	DUF421 domain-containing protein	CDR20291_1684
CDR20291_RS01760	285.846	-1.20234	0.561809	-2.14012	0.0323447	0.0683112	flhF	CDR20291_0268
CDR20291_RS10535	565.821	-0.826289	0.386188	-2.1396	0.0323868	0.0683621	SdpI family protein	CDR20291_1919
CDR20291_RS13560	10774.8	1.11462	0.52127	2.13828	0.0324942	0.0685506	ileS	CDR20291_2502
CDR20291_RS03290	41.4719	1.42474	0.666433	2.13787	0.0325277	0.0685831	PadR family transcriptional regulator	CDR20291_0554
CDR20291_RS16835	292.976	-0.830749	0.388744	-2.13701	0.0325973	0.0686916	vanR	CDR20291_3125
CDR20291_RS13410	1045.65	0.722974	0.338384	2.13655	0.0326345	0.0687318	priA	CDR20291_2472
CDR20291_RS14745	18.444	-1.30058	0.608905	-2.13593	0.032685	0.0688	histidine kinase	CDR20291_2730
CDR20291_RS03225	16.0512	-1.4451	0.676677	-2.13558	0.0327136	0.068822	LytTR family transcriptional regulator	CDR20291_0541
CDR20291_RS17240	150.446	-0.939117	0.439867	-2.135	0.0327611	0.0688836	MATE family efflux transporter	CDR20291_3205
CDR20291_RS08215	1432.94	0.645039	0.302197	2.1345	0.0328019	0.068893	methionyl aminopeptidase	CDR20291_1494
CDR20291_RS11535	8.90573	-1.69888	0.795852	-2.13467	0.0327879	0.068893	hisC	CDR20291_2107
CDR20291_RS15560	20.4541	-1.56325	0.733066	-2.13249	0.0329668	0.0692011	PTS glucose transporter subunit IIA	CDR20291_2892
CDR20291_RS05270	98.349	-1.10972	0.520452	-2.13223	0.0329879	0.069207	PTS sugar transporter subunit IIB	CDR20291_0935
CDR20291_RS15025	12.2298	-1.67753	0.787705	-2.12964	0.0332011	0.0696158	putative 2-aminoethylphosphonate ABC transporter substrate-binding protein	CDR20291_2786
CDR20291_RS01445	28.1027	-1.36759	0.64269	-2.12792	0.0333441	0.069877	PTS sugar transporter subunit IIA	CDR20291_0206
CDR20291_RS04485	10232.9	-1.37695	0.64721	-2.12752	0.0333768	0.0699068	ABC transporter ATP-binding protein	CDR20291_0787
CDR20291_RS06970	39.4946	-1.03231	0.48546	-2.12647	0.0334644	0.0700129	hypothetical protein	CDR20291_1270
CDR20291_RS16455	146.854	0.76213	0.358382	2.12659	0.0334545	0.0700129	response regulator transcription factor	CDR20291_3052
CDR20291_RS00565	1564.4	0.648683	0.305216	2.12532	0.0335597	0.0701737	rlmB	CDR20291_0048
CDR20291_RS02560	161.978	1.03123	0.485335	2.12479	0.0336044	0.0702285	MarR family transcriptional regulator	CDR20291_0415
CDR20291_RS15105	230.577	-0.78667	0.370325	-2.12427	0.0336478	0.0702803	dipicolinate synthase subunit B	CDR20291_2802
CDR20291_RS16595	263.866	1.18878	0.559752	2.12377	0.0336895	0.0703286	class I SAM-dependent methyltransferase	CDR20291_3079
CDR20291_RS18385	584.001	1.21002	0.569825	2.12349	0.0337129	0.0703389	RluA family pseudouridine synthase	CDR20291_3420
CDR20291_RS13760	1636.36	0.689766	0.3252	2.12105	0.0339176	0.070727	mraY	CDR20291_2542
CDR20291_RS10035	40.5373	1.07823	0.508751	2.11936	0.0340601	0.0709852	iron-containing alcohol dehydrogenase	CDR20291_1828
CDR20291_RS18115	31.2167	-1.18016	0.557089	-2.11843	0.0341384	0.0711092	ABC transporter ATP-binding protein	CDR20291_3369
CDR20291_RS16010	80.7364	-1.0378	0.489987	-2.11801	0.0341744	0.0711217	family 1 glycosylhydrolase	CDR20291_2974
CDR20291_RS17945	68.3721	-1.23646	0.583808	-2.11792	0.0341819	0.0711217	spoVT	CDR20291_3336
CDR20291_RS11600	762.707	-1.08247	0.511212	-2.11746	0.0342206	0.0711631	carbonic anhydrase	CDR20291_2120
CDR20291_RS15595	132.621	0.928437	0.438534	2.11714	0.0342481	0.0711812	xylB	CDR20291_2899
CDR20291_RS10295	330.106	0.795686	0.376179	2.11518	0.0344145	0.0714878	FtsX-like permease family protein	CDR20291_1877
CDR20291_RS08840	242.979	-0.799824	0.378277	-2.11438	0.0344825	0.0715898	hydantoinase/oxoprolinase family protein	CDR20291_1617
CDR20291_RS08370	47.893	-0.990601	0.468889	-2.11266	0.0346301	0.071857	M15 family metallopeptidase	CDR20291_1525
CDR20291_RS02155	15286.4	0.60458	0.286263	2.11198	0.0346885	0.0719389	putative manganese-dependent inorganic diphosphatase	CDR20291_0338
CDR20291_RS14325	93.8605	1.09676	0.519361	2.11175	0.0347076	0.0719391	uppS	CDR20291_2650
CDR20291_RS13990	346.031	0.762354	0.361047	2.11151	0.0347285	0.071943	sigma 54-interacting transcriptional regulator	CDR20291_2588
CDR20291_RS06140	1533.54	0.980038	0.464237	2.11107	0.0347659	0.0719514	alpha-hydroxy-acid oxidizing protein	CDR20291_1103
CDR20291_RS09910	80.663	1.31094	0.620998	2.11102	0.0347705	0.0719514	TlpA family protein disulfide reductase	CDR20291_1801
CDR20291_RS01920	35.9717	-1.24669	0.590717	-2.11047	0.0348177	0.0720076	ABC transporter permease	CDR20291_0297
CDR20291_RS11820	24.6125	1.35914	0.644063	2.11026	0.0348356	0.0720076	hypothetical protein	CDR20291_2164
CDR20291_RS12645	44.1282	-1.395	0.661268	-2.10958	0.0348946	0.0720901	nitrite/sulfite reductase	CDR20291_2323
CDR20291_RS07470	175.625	0.95083	0.450916	2.10866	0.0349738	0.0721815	GNAT family N-acetyltransferase	CDR20291_1368
CDR20291_RS18390	519.147	0.857608	0.406714	2.10863	0.0349769	0.0721815	MerR family transcriptional regulator	CDR20291_3421
CDR20291_RS18630	67.3884	-0.923739	0.438406	-2.10704	0.0351139	0.0724248	ATP-binding protein	CDR20291_3464
CDR20291_RS10140	26.4785	-1.35132	0.641682	-2.1059	0.0352127	0.0725891	amidohydrolase	CDR20291_1848
CDR20291_RS15465	3475.86	0.814158	0.386942	2.10408	0.0353711	0.072876	VWA-like domain-containing protein	CDR20291_2873
CDR20291_RS15800	1376.29	1.34467	0.639144	2.10385	0.0353913	0.072878	YfcC family protein	CDR20291_2938
CDR20291_RS18365	1009.69	0.935426	0.444959	2.10227	0.0355294	0.0731227	recombinase family protein	CDR20291_3416
CDR20291_RS11085	517.17	1.16193	0.552914	2.10147	0.0356	0.0732282	hypothetical protein
CDR20291_RS01135	743.106	0.770528	0.367028	2.09937	0.035784	0.0735153	RNA-binding transcriptional accessory protein	CDR20291_0144
CDR20291_RS09800	29.6273	-1.18309	0.563516	-2.09949	0.035774	0.0735153	virulence-associated E family protein	CDR20291_1786
CDR20291_RS13855	1932.22	1.24237	0.591827	2.09922	0.0357978	0.0735153	ABC transporter permease	CDR20291_2562
CDR20291_RS05790	10.8714	-1.44675	0.689507	-2.09824	0.0358837	0.0736518	SpoIIIAH-like family protein	CDR20291_1037
CDR20291_RS00820	937.45	0.865487	0.412566	2.09781	0.0359217	0.0736899	energy-coupling factor transporter ATPase	CDR20291_0099
CDR20291_RS02440	13.8733	1.92193	0.916566	2.09688	0.0360042	0.0738193	GyrI-like domain-containing protein	CDR20291_0393
CDR20291_RS10860	1197.95	0.651145	0.310616	2.0963	0.0360558	0.0738851	RNA-guided endonuclease TnpB family protein	CDR20291_1979
CDR20291_RS04740	20.6229	1.66572	0.795	2.09524	0.0361492	0.0739567	DUF6080 domain-containing protein	CDR20291_0834
CDR20291_RS10300	244.775	0.805258	0.384279	2.0955	0.0361265	0.0739567	ABC transporter ATP-binding protein	CDR20291_1878
CDR20291_RS18405	362.786	-1.58682	0.757285	-2.09541	0.0361344	0.0739567	HAMP domain-containing histidine kinase	CDR20291_3424
CDR20291_RS02185	70.204	1.2273	0.585897	2.09473	0.0361949	0.0740102	DUF4132 domain-containing protein	CDR20291_0344
CDR20291_RS05530	5290.8	1.11435	0.532185	2.09392	0.0362671	0.0741179	penicillin-binding transpeptidase domain-containing protein	CDR20291_0985
CDR20291_RS18430	882.015	-0.596582	0.285439	-2.09005	0.0366134	0.0747852	carA	CDR20291_3429
CDR20291_RS14405	967.571	0.846612	0.405157	2.08959	0.0366545	0.0748289	glycosyltransferase	CDR20291_2666
CDR20291_RS13385	260.242	0.900592	0.431287	2.08815	0.0367842	0.0750181	rsmB	CDR20291_2467
CDR20291_RS17490	1326.47	0.702991	0.336662	2.08812	0.0367868	0.0750181	cbiD	CDR20291_3251
CDR20291_RS00965	1843.84	0.67016	0.321053	2.08738	0.0368536	0.0751139	CdaR family protein	CDR20291_0109
CDR20291_RS06135	445.447	1.16369	0.557922	2.08576	0.0370003	0.0753724	ribonuclease HII	CDR20291_1102
CDR20291_RS02725	19.8544	1.36901	0.656559	2.08513	0.0370571	0.0754477	hypothetical protein
CDR20291_RS11375	125.217	-0.912321	0.438072	-2.08258	0.0372894	0.0758799	4Fe-4S binding protein	CDR20291_2075
CDR20291_RS18410	308.107	-1.66951	0.802134	-2.08134	0.0374029	0.07607	response regulator transcription factor	CDR20291_3425
CDR20291_RS00115	3969.49	0.695932	0.334874	2.07819	0.0376918	0.0766164	recR	CDR20291_0007
CDR20291_RS11265	2302.33	0.776376	0.373711	2.07748	0.0377577	0.0767092	VanW family protein	CDR20291_2055
CDR20291_RS10825	208.327	0.985566	0.474703	2.07617	0.0378779	0.0769123	BlaI/MecI/CopY family transcriptional regulator	CDR20291_1972
CDR20291_RS12140	1184.44	-1.4599	0.703415	-2.07545	0.0379447	0.0770067	4-hydroxybutyrate dehydrogenase	CDR20291_2227
CDR20291_RS14845	64.9398	-1.12802	0.543834	-2.07421	0.0380603	0.0771998	amidohydrolase family protein	CDR20291_2750
CDR20291_RS16245	3625.6	-0.711843	0.343423	-2.07278	0.0381924	0.0774264	smpB	CDR20291_3011
CDR20291_RS18120	28.8165	-1.03207	0.498017	-2.07235	0.038233	0.0774673	alpha-D-ribose 1-methylphosphonate 5-phosphate C-P-lyase PhnJ	CDR20291_3370
CDR20291_RS00980	40684.8	-1.68687	0.81554	-2.06841	0.0386016	0.0781725	hypothetical protein	CDR20291_0113
CDR20291_RS04760	266.704	0.758741	0.367083	2.06695	0.0387391	0.0784089	MATE family efflux transporter	CDR20291_0838
CDR20291_RS11090	2.50873	-4.72901	2.28856	-2.06637	0.0387939	0.0784362	hypothetical protein
CDR20291_RS18790	51.275	-0.944179	0.456886	-2.06655	0.0387764	0.0784362	PTS transporter subunit IIC	CDR20291_3490
CDR20291_RS00410	1107.03	0.764683	0.370312	2.06497	0.0389256	0.0785348	hypothetical protein	CDR20291_0019
CDR20291_RS05580	1101.77	0.779256	0.377334	2.06516	0.0389079	0.0785348	TIGR03960 family B12-binding radical SAM protein	CDR20291_0995
CDR20291_RS10510	655.826	-0.898073	0.434852	-2.06524	0.0389006	0.0785348	hypothetical protein
CDR20291_RS13405	1365.38	-0.790135	0.38252	-2.0656	0.0388658	0.0785348	def	CDR20291_2471
CDR20291_RS08095	528.211	-0.752344	0.364388	-2.06468	0.0389533	0.0785488	3D domain-containing protein	CDR20291_1472
CDR20291_RS07385	17.6258	1.56145	0.75929	2.05647	0.0397376	0.0800877	ABC transporter permease	CDR20291_1353
CDR20291_RS10425	1072.29	0.729242	0.354769	2.05554	0.0398271	0.0802256	ABC transporter permease	CDR20291_1903
CDR20291_RS15410	56.3135	-0.893286	0.434708	-2.05491	0.0398875	0.0803045	PTS glucose transporter subunit IIA	CDR20291_2862
CDR20291_RS02190	1250.49	-0.754409	0.367397	-2.05339	0.0400348	0.080473	hypothetical protein	CDR20291_0345
CDR20291_RS09185	78.2858	-0.852594	0.415165	-2.05363	0.0400117	0.080473	MerR family transcriptional regulator	CDR20291_1682
CDR20291_RS10820	288.128	-1.08554	0.528617	-2.05356	0.0400187	0.080473	hypothetical protein	CDR20291_1971
CDR20291_RS09025	179.137	-0.672086	0.327663	-2.05115	0.0402522	0.0808671	helix-turn-helix transcriptional regulator	CDR20291_1650
CDR20291_RS04425	2.382	3.68926	1.79925	2.05044	0.0403214	0.0809631	GIY-YIG nuclease family protein	CDR20291_0775
CDR20291_RS09810	225735	1.20372	0.587163	2.05006	0.0403583	0.0809943	recombinase family protein	CDR20291_1788
CDR20291_RS13015	581.635	-0.684499	0.333993	-2.04944	0.0404188	0.0810728	cation-translocating P-type ATPase	CDR20291_2395
CDR20291_RS05440	262.112	1.00397	0.490416	2.04717	0.0406411	0.0814756	lytic transglycosylase domain-containing protein	CDR20291_0966
CDR20291_RS14075	1487.02	0.610846	0.298753	2.04465	0.0408892	0.0819296	hypothetical protein	CDR20291_2605
CDR20291_RS07010	13.5181	-1.90633	0.933716	-2.04166	0.0411853	0.0824358	pdaA	CDR20291_1279
CDR20291_RS17710	61.1155	-1.0518	0.515138	-2.04178	0.0411735	0.0824358	hypothetical protein	CDR20291_3289
CDR20291_RS00815	935.231	0.882316	0.432598	2.03957	0.0413927	0.0827247	energy-coupling factor transporter ATPase	CDR20291_0098
CDR20291_RS03880	2.38891	3.70008	1.8141	2.03962	0.0413882	0.0827247	DUF4300 family protein	CDR20291_0665
CDR20291_RS10980	54.2036	1.25319	0.614442	2.03955	0.0413951	0.0827247	WYL domain-containing protein	CDR20291_2003
CDR20291_RS05240	481.491	0.771559	0.378979	2.03589	0.0417617	0.0834134	PLP-dependent aminotransferase family protein	CDR20291_0929
CDR20291_RS14510	696.768	0.784587	0.385837	2.03346	0.0420056	0.0838564	cell wall-binding protein Cwp8	CDR20291_2688
CDR20291_RS02775	133.06	1.00394	0.493932	2.03254	0.0420991	0.0839988	GyrI-like domain-containing protein	CDR20291_0457
CDR20291_RS10750	193.022	0.810062	0.398692	2.0318	0.0421742	0.0841043	rRNA pseudouridine synthase	CDR20291_1957
CDR20291_RS05505	3694.85	0.887276	0.437177	2.02956	0.0424013	0.0844942	Maf family protein	CDR20291_0980
CDR20291_RS13110	456.179	0.735312	0.362324	2.02943	0.0424143	0.0844942	nadD	CDR20291_2413
CDR20291_RS04180	2769.17	-0.64707	0.319053	-2.02809	0.0425508	0.0847216	nadE	CDR20291_0725
CDR20291_RS01740	380.555	-1.19042	0.587037	-2.02784	0.0425764	0.0847282	fliP	CDR20291_0264
CDR20291_RS14335	646.603	0.951497	0.469464	2.02677	0.0426858	0.0849012	Cof-type HAD-IIB family hydrolase	CDR20291_2652
CDR20291_RS03870	17266.3	-0.940198	0.465195	-2.02109	0.0432709	0.08602	hypothetical protein	CDR20291_0663
CDR20291_RS13020	1014.15	-1.13288	0.560649	-2.02066	0.0433152	0.0860628	M15 family metallopeptidase	CDR20291_2396
CDR20291_RS15620	352.088	0.628662	0.311211	2.02005	0.0433785	0.0861434	PTS sugar transporter subunit IIC	CDR20291_2904
CDR20291_RS18755	165.174	0.843697	0.417755	2.0196	0.0434251	0.0861908	pentapeptide repeat-containing protein	CDR20291_3483
CDR20291_RS18040	2652.33	1.00563	0.499326	2.01398	0.0440119	0.0873098	murC	CDR20291_3355
CDR20291_RS13370	2428.23	0.761887	0.378458	2.01313	0.0441006	0.0874401	prkC	CDR20291_2464
CDR20291_RS02455	327.243	0.845736	0.420276	2.01234	0.0441845	0.0875187	AAA family ATPase	CDR20291_0396
CDR20291_RS04885	434.545	0.653729	0.324864	2.01232	0.0441865	0.0875187	ABC transporter permease	CDR20291_0863
CDR20291_RS16075	31.6597	1.28454	0.638486	2.01185	0.0442353	0.0875698	YafY family transcriptional regulator	CDR20291_2985
CDR20291_RS08055	442.247	0.88007	0.437525	2.01147	0.0442757	0.087604	thioredoxin domain-containing protein	CDR20291_1466
CDR20291_RS14140	357.7	-0.987203	0.490888	-2.01106	0.0443195	0.0876449	glycosyltransferase	CDR20291_2614
CDR20291_RS01515	344.013	0.747725	0.371862	2.01076	0.0443513	0.0876462	purH	CDR20291_0220
CDR20291_RS02365	11.6517	1.52615	0.759131	2.01039	0.0443896	0.0876462	hypothetical protein
CDR20291_RS10875	80.7265	-1.02543	0.510055	-2.01042	0.0443867	0.0876462	purine/pyrimidine permease	CDR20291_1982
CDR20291_RS00090	2443.33	0.878801	0.437434	2.00899	0.0445382	0.0878482	nucleoside deaminase	CDR20291_0004
CDR20291_RS04450	246.874	-1.00788	0.501654	-2.00911	0.0445257	0.0878482	NifU family protein	CDR20291_0780
CDR20291_RS09610	39.9864	-1.03947	0.517806	-2.00746	0.0447011	0.0881237	ATP-binding protein	CDR20291_1763
CDR20291_RS07605	7.1998	-2.01019	1.00178	-2.00662	0.0447898	0.0882527	hemolysin III family protein	CDR20291_1395
CDR20291_RS18770	44.6097	-1.34066	0.66878	-2.00463	0.0450024	0.0886255	DUF1430 domain-containing protein	CDR20291_3486
CDR20291_RS11875	28.8349	-1.04852	0.523318	-2.0036	0.0451124	0.0887961	class II aldolase/adducin family protein	CDR20291_2175
CDR20291_RS02785	283.182	0.674171	0.336911	2.00104	0.0453884	0.0892929	chemotaxis protein CheC	CDR20291_0459
CDR20291_RS02610	23.6415	-1.08508	0.542407	-2.00049	0.0454479	0.0893635	ABC transporter permease	CDR20291_0425
CDR20291_RS05680	5313.39	1.00226	0.501209	1.99968	0.0455346	0.0894876	fapR	CDR20291_1015
CDR20291_RS01410	959.935	0.734898	0.367658	1.99886	0.0456231	0.089615	metallophosphoesterase	CDR20291_0199
CDR20291_RS12030	66.3549	1.21863	0.609899	1.99808	0.0457075	0.0896879	response regulator transcription factor	CDR20291_2205
CDR20291_RS17150	22.9597	1.57049	0.785932	1.99825	0.0456891	0.0896879	cyclic lactone autoinducer peptide	CDR20291_3187A
CDR20291_RS09750	5062.63	1.1747	0.588117	1.99739	0.0457832	0.0897901	TnpV protein	CDR20291_1777
CDR20291_RS01680	713.533	-1.67642	0.840011	-1.99571	0.0459654	0.0901006	fliG	CDR20291_0252
CDR20291_RS03015	249.393	-0.88727	0.444715	-1.99514	0.0460272	0.0901753	PadR family transcriptional regulator
CDR20291_RS04705	78.6151	0.791517	0.396825	1.99463	0.0460837	0.0902393	DUF6483 family protein	CDR20291_0827
CDR20291_RS13150	105.246	0.718476	0.360371	1.99371	0.0461835	0.090388	ABC transporter ATP-binding protein	CDR20291_2421
CDR20291_RS12735	16522.3	-1.18155	0.593582	-1.99054	0.0465314	0.091022	histidine triad nucleotide-binding protein	CDR20291_2340
CDR20291_RS05080	1062.39	-0.774219	0.389341	-1.98853	0.0467526	0.0913604	exonuclease SbcCD subunit D	CDR20291_0898
CDR20291_RS08505	249.619	-0.772686	0.388559	-1.9886	0.0467458	0.0913604	lipoate--protein ligase	CDR20291_1552
CDR20291_RS05495	1881.45	1.07513	0.540853	1.98784	0.0468297	0.0914639	rsxA	CDR20291_0977
CDR20291_RS14915	17.3208	-1.14369	0.575588	-1.987	0.0469222	0.0915973	FAD-binding oxidoreductase	CDR20291_2764
CDR20291_RS11170	3542.65	-0.605056	0.304622	-1.98626	0.0470048	0.0917115	rseP	CDR20291_2036
CDR20291_RS02105	21032.3	-1.32823	0.668831	-1.9859	0.0470445	0.0917414	energy-coupling factor ABC transporter substrate-binding protein	CDR20291_0330
CDR20291_RS18335	112.17	0.720583	0.36289	1.98568	0.0470686	0.0917414	UPF0489 family protein	CDR20291_3410
CDR20291_RS11415	2563.47	0.752152	0.379718	1.98082	0.0476118	0.0927524	transporter substrate-binding domain-containing protein	CDR20291_2083
CDR20291_RS00545	720.324	0.78742	0.397617	1.98035	0.0476648	0.092808	dihydrofolate reductase	CDR20291_0044
CDR20291_RS18830	73.9019	-0.880191	0.444605	-1.97972	0.0477355	0.092898	LysR family transcriptional regulator	CDR20291_3498
CDR20291_RS13245	19.0184	-1.59209	0.805007	-1.97774	0.047958	0.0932831	PTS sugar transporter subunit IIB	CDR20291_2440
CDR20291_RS13845	16391.1	1.33951	0.677393	1.97745	0.047991	0.0932995	ABC transporter substrate-binding protein	CDR20291_2560
CDR20291_RS10155	9.40495	1.86521	0.944137	1.97557	0.0482036	0.0936648	ATP-binding cassette domain-containing protein	CDR20291_1825
CDR20291_RS03835	3191.32	-0.892213	0.452195	-1.97307	0.0484872	0.0940833	gcvH	CDR20291_0656
CDR20291_RS10055	127.842	0.874999	0.44345	1.97316	0.0484768	0.0940833	histidine kinase N-terminal domain-containing protein	CDR20291_1832
CDR20291_RS13345	351.437	0.64539	0.32713	1.97288	0.0485088	0.0940833	thiamine diphosphokinase	CDR20291_2459
CDR20291_RS13700	115.743	-0.729375	0.369715	-1.9728	0.0485183	0.0940833	sigG	CDR20291_2530
CDR20291_RS15245	1327.17	-1.10875	0.562407	-1.97144	0.0486736	0.0943362	pentapeptide repeat-containing protein	CDR20291_2831
CDR20291_RS07695	48.4811	-0.92913	0.471535	-1.97044	0.0487883	0.0945102	ACT domain-containing protein	CDR20291_1412
CDR20291_RS18935	104.727	1.08998	0.553958	1.96762	0.0491121	0.0950889	hypothetical protein	CDR20291_3515
CDR20291_RS10405	1627.8	0.753913	0.383456	1.9661	0.0492872	0.0953792	mutL	CDR20291_1899
CDR20291_RS10950	18.4708	-1.22055	0.620963	-1.96558	0.0493473	0.0954467	purine/pyrimidine permease	CDR20291_1997
CDR20291_RS05290	704.513	0.653369	0.332602	1.96442	0.0494817	0.0956579	hypothetical protein	CDR20291_0939
CDR20291_RS01480	12.6798	-1.75505	0.894193	-1.96272	0.049679	0.0959414	hypothetical protein	CDR20291_0213
CDR20291_RS05765	4.20448	-2.08099	1.06024	-1.96276	0.0496746	0.0959414	spoIIIAC	CDR20291_1032
CDR20291_RS11825	150.979	0.810967	0.413298	1.96219	0.0497406	0.0960116	FAD-dependent oxidoreductase	CDR20291_2165
CDR20291_RS12755	201.264	0.830953	0.424341	1.95822	0.0502039	0.0968072	CRISPR-associated helicase/endonuclease Cas3	CDR20291_2344
CDR20291_RS17670	48.425	-1.14541	0.584905	-1.95829	0.0501964	0.0968072	phage portal protein	CDR20291_3284
CDR20291_RS14195	1103.83	-0.729837	0.373117	-1.95605	0.0504587	0.0971996	cell wall-binding protein Cwp14	CDR20291_2624
CDR20291_RS17190	347.812	-0.604885	0.309223	-1.95614	0.0504483	0.0971996	clpP	CDR20291_3195
CDR20291_RS02750	7.32865	-2.18506	1.11821	-1.95406	0.0506938	0.097603	MBL fold metallo-hydrolase	CDR20291_0452
CDR20291_RS06610	9102.92	0.765856	0.392012	1.95366	0.050742	0.0976461	peptidylprolyl isomerase	CDR20291_1199
CDR20291_RS05645	426.424	-1.47686	0.756445	-1.95236	0.0508949	0.0978907	electron transfer flavoprotein subunit beta/FixA family protein	CDR20291_1008
CDR20291_RS10610	237.901	-0.987146	0.50579	-1.95169	0.0509749	0.0978955	hypothetical protein
CDR20291_RS13050	74.7106	-0.752626	0.385547	-1.9521	0.0509263	0.0978955	PTS transporter subunit EIIC	CDR20291_2402
CDR20291_RS14315	412.388	0.67149	0.344041	1.95177	0.0509653	0.0978955	GGDEF domain-containing phosphodiesterase	CDR20291_2648
CDR20291_RS16945	2831.76	0.909138	0.467308	1.94548	0.0517175	0.0992713	Na/Pi cotransporter family protein	CDR20291_3147
CDR20291_RS12790	1080.72	-0.682596	0.350915	-1.94519	0.0517519	0.0992871	MFS transporter	CDR20291_2351
CDR20291_RS08675	159.155	0.665242	0.342683	1.94128	0.0522244	0.100143	DNA-binding protein	CDR20291_1584
CDR20291_RS01375	1012.47	0.914507	0.47124	1.94064	0.0523019	0.100241	cls	CDR20291_0193
CDR20291_RS02655	10.5518	-1.60578	0.827604	-1.94027	0.0523465	0.100276	PTS sugar transporter subunit IIA	CDR20291_0434
CDR20291_RS12665	976.922	-0.628266	0.323884	-1.93978	0.052406	0.100339	recO	CDR20291_2327
CDR20291_RS17620	55.3902	-1.01511	0.523789	-1.93802	0.0526208	0.100699	IS256 family transposase	CDR20291_3276
CDR20291_RS01645	417.433	0.792884	0.409347	1.93695	0.0527515	0.100899	ornithine cyclodeaminase	CDR20291_0246
CDR20291_RS06305	368.722	0.633473	0.32712	1.93652	0.0528045	0.100949	scpB	CDR20291_1136
CDR20291_RS11910	11.4107	1.47598	0.762638	1.93536	0.0529462	0.101169	DUF3284 domain-containing protein	CDR20291_2182
CDR20291_RS02025	231.378	-0.869582	0.449612	-1.93407	0.0531044	0.10142	hypothetical protein	CDR20291_0316
CDR20291_RS11805	1069.03	0.842014	0.436446	1.92925	0.0536997	0.102505	peptide MFS transporter	CDR20291_2161
CDR20291_RS07165	326.778	0.816437	0.423306	1.92872	0.0537662	0.102581	DUF5808 domain-containing protein	CDR20291_1310
CDR20291_RS05825	1555.76	-0.672897	0.349064	-1.92772	0.0538905	0.102766	divergent PAP2 family protein	CDR20291_1044
CDR20291_RS07645	129.491	1.08036	0.561164	1.9252	0.0542038	0.103281	hisF	CDR20291_1402
CDR20291_RS19000	1280.76	0.620004	0.322061	1.92512	0.0542149	0.103281	rstA	CDR20291_3528
CDR20291_RS16950	431.886	0.759012	0.395114	1.92099	0.0547325	0.104214	hypothetical protein	CDR20291_3148
CDR20291_RS13805	581.501	1.00325	0.522473	1.92019	0.0548336	0.104355	EAL domain-containing protein	CDR20291_2551
CDR20291_RS16205	50.1251	1.02265	0.53281	1.91935	0.0549404	0.104505	helix-turn-helix domain-containing protein	CDR20291_3005
CDR20291_RS04185	3782.09	0.719006	0.375143	1.91662	0.0552863	0.10511	YebC/PmpR family DNA-binding transcriptional regulator	CDR20291_0726
CDR20291_RS06345	1106.87	0.884296	0.461633	1.91558	0.0554182	0.105308	NAD-dependent protein deacylase	CDR20291_1144
CDR20291_RS06525	544.275	0.665668	0.34802	1.91273	0.0557824	0.105868	galT	CDR20291_1181
CDR20291_RS15000	1049.77	0.724304	0.378693	1.91264	0.0557938	0.105868	GntR family transcriptional regulator	CDR20291_2781
CDR20291_RS15890	338.944	0.727907	0.380581	1.91262	0.0557964	0.105868	family 1 glycosylhydrolase	CDR20291_2954
CDR20291_RS15200	83.9352	-0.820132	0.428961	-1.9119	0.0558885	0.10599	HAMP domain-containing histidine kinase	CDR20291_2822
[truncated: 1,814 more rows]

## Sheet: padj<0.05
Locus Tag	baseMean	log2FoldChange	lfcSE	stat	pvalue	padj	Gene/Product	Old Locus Tag
CDR20291_RS11605	959.487	5.27357	0.529	9.96895	2.0843e-23	1.29534e-21	helix-turn-helix domain-containing protein	CDR20291_2121
CDR20291_RS14710	5.9822	5.01769	1.48216	3.3854	0.000710752	0.00269716	proline--tRNA ligase
CDR20291_RS04665	10532	4.99338	0.390477	12.7879	1.91651e-37	8.07278e-35	speB	CDR20291_0821
CDR20291_RS11610	457.203	4.90352	0.516462	9.49445	2.21382e-21	1.13413e-19	helix-turn-helix domain-containing protein	CDR20291_2122
CDR20291_RS12865	6483.56	4.8027	0.491049	9.7805	1.36529e-22	8.08718e-21	rpsT	CDR20291_2366
CDR20291_RS04655	3029.73	4.70393	0.460669	10.2111	1.76848e-24	1.34086e-22	speD	CDR20291_0819
CDR20291_RS04660	8690.02	4.70275	0.362349	12.9785	1.62001e-38	8.77349e-36	speE	CDR20291_0820
CDR20291_RS04565	18187.2	4.68295	0.313998	14.914	2.6736e-50	2.5339e-47	ABC transporter substrate-binding protein	CDR20291_0802
CDR20291_RS04570	5282.04	4.58192	0.424488	10.794	3.67426e-27	3.97975e-25	ATP-binding cassette domain-containing protein	CDR20291_0803
CDR20291_RS08885	4.2279	4.51952	1.51392	2.98532	0.00283282	0.00880265	hypothetical protein
CDR20291_RS04650	5432.67	4.49332	0.385326	11.6611	2.01452e-31	4.49237e-29	aminotransferase class V-fold PLP-dependent enzyme	CDR20291_0818
CDR20291_RS12385	4.11413	4.47722	1.5891	2.81746	0.0048405	0.0139546	hypothetical protein
CDR20291_RS17290	3.70862	4.33548	1.62338	2.67065	0.00757044	0.0201683	hypothetical protein	CDR20291_3214
CDR20291_RS16190	21.502	4.31947	1.04355	4.1392	3.48522e-05	0.000192042	helix-turn-helix domain-containing protein	CDR20291_3003
CDR20291_RS09315	3.59474	4.28954	1.59937	2.68203	0.00731775	0.019647	hypothetical protein	CDR20291_1706
CDR20291_RS04575	3752.31	4.26957	0.542728	7.86688	3.63607e-15	1.08538e-13	ABC transporter	CDR20291_0804
CDR20291_RS00865	2096.38	4.263	0.656185	6.49664	8.21335e-11	1.30827e-09	tRNA-Met	CDR20291_t40
CDR20291_RS15695	3.43605	4.22473	1.57182	2.6878	0.00719253	0.0193657	membrane protein	CDR20291_2917
CDR20291_RS12430	3.25419	4.14113	1.60735	2.57636	0.00998454	0.0255407	DUF2975 domain-containing protein	CDR20291_2281
CDR20291_RS00190	6206.5	4.01781	0.537807	7.47074	7.97474e-14	2.09946e-12	tRNA-Leu	CDR20291_t02
CDR20291_RS00195	4442.79	3.99668	0.56043	7.13145	9.93142e-13	2.18895e-11	tRNA-Arg	CDR20291_t03
CDR20291_RS00900	727.787	3.87144	0.699238	5.53666	3.08296e-08	3.21085e-07	tRNA-Ala	CDR20291_t41
CDR20291_RS09705	5865.59	3.8494	0.529984	7.26325	3.77905e-13	9.24283e-12	23S rRNA (adenine(2503)-C(2))-methyltransferase RlmN	CDR20291_1774
CDR20291_RS18370	50.9037	3.84429	0.705641	5.44794	5.09553e-08	5.04364e-07	single-stranded DNA-binding protein	CDR20291_3417
CDR20291_RS00325	9897.75	3.75266	0.581797	6.45012	1.11765e-10	1.72236e-09	tRNA-Met	CDR20291_t31
CDR20291_RS00200	5481.24	3.74428	0.55094	6.79617	1.07439e-11	2.03651e-10	tRNA-Gln	CDR20291_t04
CDR20291_RS00205	10560.8	3.74155	0.547585	6.83282	8.32607e-12	1.61041e-10	tRNA-Ser	CDR20291_t05
CDR20291_RS04980	2462.48	3.72699	0.559894	6.6566	2.80237e-11	4.80714e-10	ABC transporter permease	CDR20291_0882
CDR20291_RS06965	23.0485	3.72155	0.85189	4.36859	1.25054e-05	7.60313e-05	MerR family transcriptional regulator	CDR20291_1269
CDR20291_RS04985	6104.17	3.7214	0.516918	7.1992	6.05664e-13	1.4117e-11	spermidine/putrescine ABC transporter substrate-binding protein	CDR20291_0883
CDR20291_RS00215	14359.2	3.71571	0.53988	6.88247	5.88238e-12	1.16146e-10	tRNA-Met	CDR20291_t07
CDR20291_RS00210	13236.3	3.70724	0.552428	6.7108	1.93555e-11	3.41287e-10	tRNA-Phe	CDR20291_t06
CDR20291_RS12015	242.662	3.6875	0.473729	7.78399	7.02699e-15	2.03354e-13	ATP-binding cassette domain-containing protein	CDR20291_2202
CDR20291_RS00220	11799.7	3.663	0.521382	7.02556	2.1321e-12	4.44109e-11	tRNA-Ile	CDR20291_t08
CDR20291_RS08535	3902.99	3.59517	0.541712	6.63669	3.20809e-11	5.45375e-10	pyrimidine/purine nucleoside phosphorylase	CDR20291_1558
CDR20291_RS00330	9845.13	3.5947	0.575459	6.24666	4.19328e-10	5.95383e-09	tRNA-Ile	CDR20291_t32
CDR20291_RS19140	88.8458	3.58561	0.676545	5.29988	1.15877e-07	1.04593e-06	phage holin family protein
CDR20291_RS00320	14200.7	3.53823	0.567064	6.23957	4.38784e-10	6.20683e-09	tRNA-Phe	CDR20291_t30
CDR20291_RS07465	25.9954	3.53051	0.844639	4.1799	2.9164e-05	0.00016331	ferrous iron transport protein A	CDR20291_1367
CDR20291_RS17880	6493.4	3.50287	0.540176	6.48468	8.89215e-11	1.40025e-09	rpmE	CDR20291_3323
CDR20291_RS04645	4913.15	3.42574	0.317506	10.7896	3.85671e-27	4.06133e-25	GntR family transcriptional regulator	CDR20291_0817
CDR20291_RS04965	2103.07	3.4198	0.639505	5.34758	8.91391e-08	8.30286e-07	XRE family transcriptional regulator	CDR20291_0879
CDR20291_RS00920	1417.59	3.41418	0.627189	5.44362	5.22074e-08	5.15413e-07	tRNA-Leu	CDR20291_t43
CDR20291_RS04970	4869.42	3.3707	0.558765	6.03241	1.61529e-09	2.05489e-08	ABC transporter ATP-binding protein	CDR20291_0880
CDR20291_RS04975	2821.95	3.36723	0.532439	6.32415	2.5463e-10	3.74148e-09	ABC transporter permease	CDR20291_0881
CDR20291_RS00925	1609.56	3.29755	0.650781	5.06706	4.04008e-07	3.32233e-06	tRNA-Met	CDR20291_t45
CDR20291_RS10225	71.2543	3.29368	0.650383	5.06421	4.10099e-07	3.36184e-06	hypothetical protein
CDR20291_RS00930	2030.35	3.25639	0.677634	4.80552	1.54348e-06	1.13839e-05	tRNA-Glu	CDR20291_t46
CDR20291_RS00335	6031.26	3.2295	0.567191	5.69384	1.24214e-08	1.37287e-07	tRNA-His	CDR20291_t34
CDR20291_RS00185	7719.94	3.20631	0.546724	5.86457	4.50288e-09	5.30137e-08	tRNA-Tyr	CDR20291_t01
CDR20291_RS00935	2842.81	3.15746	0.678589	4.65298	3.2717e-06	2.27997e-05	tRNA-Gly	CDR20291_t47
CDR20291_RS09720	935.85	3.13499	0.777897	4.03009	5.57565e-05	0.000291147	LytTR family DNA-binding domain-containing protein	CDR20291_1775
CDR20291_RS00295	8736.73	3.12835	0.568828	5.49963	3.80588e-08	3.85778e-07	tRNA-Gly	CDR20291_t25
CDR20291_RS00245	17235.5	3.11478	0.554061	5.62173	1.89054e-08	2.03033e-07	tRNA-Asn	CDR20291_t14
CDR20291_RS00940	3350.32	3.08413	0.667088	4.62327	3.7774e-06	2.58486e-05	tRNA-Val	CDR20291_t48
CDR20291_RS08905	8092.49	3.08274	0.369548	8.34191	7.31014e-17	2.51934e-15	Mrp/NBP35 family ATP-binding protein	CDR20291_1627
CDR20291_RS06720	828.931	3.06326	0.420737	7.2807	3.32087e-13	8.28252e-12	helix-turn-helix domain-containing protein	CDR20291_1222
CDR20291_RS04845	39.657	3.06208	0.815223	3.75613	0.000172563	0.000788178	ybaK	CDR20291_0855
CDR20291_RS09890	606.349	3.06152	0.424835	7.20637	5.74641e-13	1.36154e-11	hypothetical protein
CDR20291_RS12020	225.158	3.04312	0.536459	5.67261	1.40635e-08	1.53644e-07	DUF364 domain-containing protein	CDR20291_2203
CDR20291_RS00250	12685.2	3.03495	0.568235	5.34101	9.24316e-08	8.54654e-07	tRNA-Leu	CDR20291_t15
CDR20291_RS00950	1879.41	3.01967	0.64675	4.66899	3.02689e-06	2.13289e-05	tRNA-Gly	CDR20291_t50
CDR20291_RS00240	16277.3	3.01748	0.570172	5.29223	1.20834e-07	1.08808e-06	tRNA-Cys	CDR20291_t13
CDR20291_RS00945	3151	3.01741	0.648319	4.65421	3.25223e-06	2.27476e-05	tRNA-Asp	CDR20291_t49
CDR20291_RS00235	12839	3.01582	0.576548	5.23082	1.68756e-07	1.48091e-06	tRNA-Lys	CDR20291_t12
CDR20291_RS00255	5611.7	3.00944	0.571461	5.26622	1.39258e-07	1.23927e-06	tRNA-Met	CDR20291_t16
CDR20291_RS00855	402.271	3.00868	0.774138	3.88649	0.000101706	0.000492422	tRNA-Ala	CDR20291_t39
CDR20291_RS14330	127.799	2.98748	0.455849	6.55365	5.61461e-11	9.13518e-10	DUF4358 domain-containing protein	CDR20291_2651
CDR20291_RS00290	12613.2	2.97893	0.563975	5.28203	1.27761e-07	1.14232e-06	tRNA-Leu	CDR20291_t24
CDR20291_RS12435	161.372	2.97153	0.525165	5.65827	1.52905e-08	1.6657e-07	B3/4 domain-containing protein	CDR20291_2282
CDR20291_RS03480	1196.65	2.94997	0.523948	5.63026	1.79934e-08	1.93786e-07	hypothetical protein
CDR20291_RS07290	22.902	2.93392	0.795238	3.68936	0.000224822	0.000993358	DUF3793 family protein	CDR20291_1334
CDR20291_RS00170	6655.28	2.93351	0.616151	4.76103	1.92606e-06	1.40417e-05	tRNA-Val	CDR20291_t63
CDR20291_RS00915	1148.99	2.91889	0.682461	4.27701	1.89421e-05	0.000110647	tRNA-Asn	CDR20291_t42
CDR20291_RS00145	874.101	2.90427	0.538835	5.3899	7.04958e-08	6.76581e-07	tRNA-Asn	CDR20291_t22
CDR20291_RS00340	3432.65	2.90245	0.568813	5.10264	3.34948e-07	2.8155e-06	tRNA-Lys	CDR20291_t35
CDR20291_RS17285	430.1	2.90068	0.527121	5.50287	3.73654e-08	3.79765e-07	hypothetical protein
CDR20291_RS00150	1784.03	2.89773	0.553826	5.23221	1.67496e-07	1.47327e-06	tRNA-Leu	CDR20291_t33
CDR20291_RS09710	428.612	2.88754	0.664884	4.34292	1.40602e-05	8.44729e-05	hypothetical protein
CDR20291_RS11505	17438.5	2.88196	0.335995	8.57739	9.70516e-18	3.53772e-16	ferritin	CDR20291_2101
CDR20291_RS00350	2278.25	2.86967	0.58072	4.94158	7.74935e-07	6.05727e-06	tRNA-Arg	CDR20291_t37
CDR20291_RS00165	5790.52	2.86751	0.616421	4.65186	3.28953e-06	2.28819e-05	tRNA-Gly	CDR20291_t62
CDR20291_RS00180	5912.95	2.86594	0.557698	5.13889	2.76371e-07	2.35443e-06	tRNA-Thr	CDR20291_t65
CDR20291_RS03515	50.0373	2.8543	0.928851	3.07294	0.00211961	0.00680968	glyoxalase	CDR20291_0594
CDR20291_RS00225	10071.5	2.84233	0.648901	4.38022	1.18562e-05	7.2612e-05	tRNA-Pro	CDR20291_t09
CDR20291_RS07475	8167.71	2.83602	0.371702	7.62982	2.35081e-14	6.60142e-13	DUF2232 domain-containing protein	CDR20291_1369
CDR20291_RS00345	3103.84	2.81041	0.573999	4.8962	9.77072e-07	7.48299e-06	tRNA-Cys	CDR20291_t36
CDR20291_RS00175	6504.74	2.80832	0.611093	4.59557	4.31568e-06	2.92156e-05	tRNA-Asp	CDR20291_t64
CDR20291_RS05425	291.079	2.80776	0.543709	5.16409	2.41614e-07	2.08173e-06	tRNA-Leu	CDR20291_t54
CDR20291_RS10290	4356.6	2.80528	0.304975	9.19839	3.63346e-20	1.63982e-18	coenzyme F420-0:L-glutamate ligase	CDR20291_1876
CDR20291_RS11255	1028.96	2.7896	0.454119	6.14289	8.10315e-10	1.08933e-08	RNA ligase RtcB family protein	CDR20291_2053
CDR20291_RS08545	809.541	2.78581	0.468385	5.9477	2.71941e-09	3.31488e-08	amidohydrolase family protein	CDR20291_1560
CDR20291_RS09725	138.159	2.76553	0.849717	3.25465	0.00113532	0.00403373	helix-turn-helix domain-containing protein
CDR20291_RS10200	2739.45	2.76324	0.445333	6.20489	5.47357e-10	7.60084e-09	acetyl-CoA carboxylase carboxyltransferase subunit alpha	CDR20291_1859
CDR20291_RS00160	4031.11	2.76232	0.603398	4.57794	4.69573e-06	3.15071e-05	tRNA-Glu	CDR20291_t55
CDR20291_RS00155	2901.16	2.76103	0.574401	4.8068	1.53366e-06	1.13335e-05	tRNA-Met	CDR20291_t44
CDR20291_RS03200	53.5111	2.75248	0.719826	3.82382	0.0001314	0.000616505	ABC transporter ATP-binding protein	CDR20291_0536
CDR20291_RS08850	584.173	2.7436	0.471002	5.82503	5.71021e-09	6.62001e-08	transcriptional regulator	CDR20291_1619
CDR20291_RS00260	5230.72	2.73102	0.638305	4.27854	1.88119e-05	0.000110056	tRNA-Glu	CDR20291_t17
CDR20291_RS00265	7161.97	2.73081	0.626028	4.36213	1.28803e-05	7.80021e-05	tRNA-Gly	CDR20291_t18
CDR20291_RS05185	10.0292	2.72882	0.968191	2.81848	0.00482522	0.0139212	hypothetical protein	CDR20291_0919
CDR20291_RS04380	1033.55	2.72458	0.448028	6.08127	1.19231e-09	1.54272e-08	GNAT family N-acetyltransferase	CDR20291_0766
CDR20291_RS08985	13181.4	2.71748	0.449273	6.04862	1.46091e-09	1.8774e-08	double-cubane-cluster-containing anaerobic reductase	CDR20291_1643
CDR20291_RS00955	906.929	2.71101	0.639716	4.23784	2.25684e-05	0.00012885	tRNA-Arg	CDR20291_t51
CDR20291_RS18145	6984.95	2.70741	0.461077	5.87194	4.30736e-09	5.10288e-08	metG	CDR20291_3375
CDR20291_RS12240	560.827	2.70092	0.381045	7.0882	1.35868e-12	2.94329e-11	hypothetical protein
CDR20291_RS00230	9114.88	2.70085	0.64114	4.21257	2.52478e-05	0.000142432	tRNA-His	CDR20291_t10
CDR20291_RS18180	521.955	2.69922	0.38105	7.08364	1.40418e-12	3.02458e-11	tRNA1(Val) (adenine(37)-N6)-methyltransferase	CDR20291_3382
CDR20291_RS10205	2190.35	2.69705	0.383555	7.03172	2.04008e-12	4.29664e-11	accD	CDR20291_1860
CDR20291_RS10235	509.295	2.68929	0.440067	6.11109	9.89512e-10	1.31256e-08	trmB	CDR20291_1865
CDR20291_RS11435	4025.93	2.67314	0.37891	7.05481	1.72832e-12	3.66038e-11	alpha/beta hydrolase	CDR20291_2087
CDR20291_RS04590	535.014	2.67138	0.549965	4.85736	1.18961e-06	8.96585e-06	ABC transporter	CDR20291_0807
CDR20291_RS02200	33.4806	2.67043	0.703396	3.79649	0.00014676	0.000682658	YkgJ family cysteine cluster protein	CDR20291_0347
CDR20291_RS14005	28.4184	2.63766	0.661465	3.9876	6.67455e-05	0.000341014	pentapeptide repeat-containing protein	CDR20291_2591
CDR20291_RS00355	1044.31	2.62922	0.590493	4.45258	8.48442e-06	5.37867e-05	tRNA-Val	CDR20291_t38
CDR20291_RS02445	309.031	2.62778	0.488202	5.38257	7.34282e-08	6.97303e-07	VOC family protein	CDR20291_0394
CDR20291_RS03090	1833.09	2.62593	0.399025	6.58086	4.67728e-11	7.777e-10	heavy metal translocating P-type ATPase	CDR20291_0516
CDR20291_RS09535	1099.39	2.6157	0.387456	6.75096	1.46875e-11	2.67693e-10	response regulator transcription factor	CDR20291_1748
CDR20291_RS13810	2300.19	2.58279	0.472364	5.4678	4.55651e-08	4.55771e-07	UDP-N-acetylmuramoyl-L-alanyl-D-glutamate--2%2C6-diaminopimelate ligase	CDR20291_2552
CDR20291_RS12490	3340.24	2.57206	0.357576	7.19304	6.33656e-13	1.46475e-11	dut	CDR20291_2293
CDR20291_RS06900	418.73	2.5661	0.441189	5.81632	6.01577e-09	6.93185e-08	zinc dependent phospholipase C family protein	CDR20291_1258
CDR20291_RS16760	1841.34	2.56441	0.426996	6.00571	1.90494e-09	2.39921e-08	TIGR03905 family TSCPD domain-containing protein	CDR20291_3110
CDR20291_RS12010	209.724	2.55858	0.486134	5.26312	1.41629e-07	1.25741e-06	ABC transporter permease	CDR20291_2201
CDR20291_RS00010	984.824	2.55674	0.550017	4.64847	3.34399e-06	2.3218e-05	dnaN
CDR20291_RS12305	137.602	2.55672	0.411377	6.21504	5.13124e-10	7.17805e-09	L-aspartate oxidase	CDR20291_2258
CDR20291_RS08910	384.739	2.5382	0.407511	6.22855	4.70785e-10	6.63475e-09	GNAT family N-acetyltransferase	CDR20291_1628
CDR20291_RS15235	3473.8	2.53421	0.336683	7.52699	5.1923e-14	1.3862e-12	nrdF	CDR20291_2829
CDR20291_RS09530	282.901	2.53156	0.498594	5.0774	3.82643e-07	3.15348e-06	helix-turn-helix domain-containing protein
CDR20291_RS07060	760.104	2.52658	0.411252	6.14363	8.06587e-10	1.08817e-08	LrgB family protein	CDR20291_1289
CDR20291_RS09885	892.584	2.52545	0.376308	6.71114	1.93115e-11	3.41287e-10	UvrD-helicase domain-containing protein	CDR20291_1798
CDR20291_RS18275	236.206	2.50619	0.463111	5.41164	6.24494e-08	6.03943e-07	DUF1934 domain-containing protein	CDR20291_3398
CDR20291_RS06600	5204.46	2.50535	0.372802	6.72032	1.81322e-11	3.25185e-10	cold-shock protein	CDR20291_1197
CDR20291_RS12005	352.379	2.50153	0.553941	4.51588	6.30557e-06	4.10729e-05	modA	CDR20291_2200
CDR20291_RS11830	26.0909	2.48957	0.827973	3.00682	0.00263992	0.00827239	CPBP family intramembrane metalloprotease	CDR20291_2166
CDR20291_RS07155	7291.75	2.48873	0.50904	4.88906	1.01318e-06	7.72833e-06	pyridoxamine 5'-phosphate oxidase family protein	CDR20291_1308
CDR20291_RS09450	109.826	2.48569	0.502117	4.95041	7.40561e-07	5.83673e-06	shikimate kinase	CDR20291_1733
CDR20291_RS16415	232.655	2.47927	0.57121	4.34039	1.42233e-05	8.53171e-05	hypothetical protein	CDR20291_3044
CDR20291_RS18320	1434.71	2.47433	0.324528	7.6244	2.45175e-14	6.83426e-13	dipeptidase	CDR20291_3407
CDR20291_RS08540	31.2681	2.47105	0.704832	3.50587	0.000455122	0.00182578	DUF1835 domain-containing protein	CDR20291_1559
CDR20291_RS00140	133.003	2.46685	0.755788	3.26394	0.00109873	0.00392211	rrf	CDR20291_r03
CDR20291_RS11770	284.439	2.46557	0.593029	4.15759	3.21621e-05	0.000178255	aspartate/glutamate racemase family protein	CDR20291_2154
CDR20291_RS09475	20.9337	2.46506	0.770055	3.20114	0.00136883	0.00468766	pyridoxamine 5'-phosphate oxidase family protein	CDR20291_1738
CDR20291_RS00910	488.15	2.46356	0.751034	3.28023	0.00103722	0.00372711	rrf	CDR20291_r21
CDR20291_RS00285	18009.4	2.45704	0.580664	4.23143	2.32212e-05	0.000132179	tRNA-Tyr	CDR20291_t23
CDR20291_RS14270	329.5	2.45697	0.557123	4.4101	1.03321e-05	6.42113e-05	cyclic lactone autoinducer peptide	CDR20291_2639
CDR20291_RS11260	784.621	2.4528	0.525436	4.66813	3.03949e-06	2.1378e-05	protein kinase	CDR20291_2054
CDR20291_RS12455	3244.71	2.44103	0.320674	7.61219	2.69495e-14	7.4033e-13	flavin reductase	CDR20291_2286
CDR20291_RS09880	935.358	2.43825	0.341061	7.14901	8.7403e-13	1.97229e-11	AAA family ATPase	CDR20291_1797
CDR20291_RS09680	20622.6	2.41313	0.531182	4.54294	5.54751e-06	3.63852e-05	hypothetical protein
CDR20291_RS00315	19600	2.40684	0.604018	3.98471	6.75615e-05	0.000344255	tRNA-Ser	CDR20291_t29
CDR20291_RS14200	1757.4	2.40494	0.350384	6.86374	6.70809e-12	1.31084e-10	LysR family transcriptional regulator	CDR20291_2625
CDR20291_RS12245	1575.99	2.39544	0.444697	5.38668	7.17717e-08	6.85062e-07	MerB-like organometallic lyase SaoL	CDR20291_2247
CDR20291_RS12420	628.65	2.38973	0.506356	4.71948	2.36454e-06	1.69451e-05	M56 family metallopeptidase	CDR20291_2279
CDR20291_RS18140	3020.97	2.37771	0.380414	6.25032	4.09608e-10	5.83768e-09	TatD family hydrolase	CDR20291_3374
CDR20291_RS09895	1482.81	2.37765	0.330844	7.18662	6.64142e-13	1.52592e-11	PQQ-like beta-propeller repeat protein	CDR20291_1799
CDR20291_RS15960	786.182	2.36361	0.333995	7.07679	1.47533e-12	3.15988e-11	PadR family transcriptional regulator	CDR20291_2964
CDR20291_RS12295	7696.16	2.35746	0.330131	7.141	9.26576e-13	2.0573e-11	DsrE-related protein SaoD	CDR20291_2256
CDR20291_RS13820	7633.01	2.35504	0.480627	4.89993	9.58706e-07	7.3572e-06	ptsG	CDR20291_2555
CDR20291_RS13825	699.396	2.35481	0.370356	6.35824	2.04085e-10	3.02221e-09	PRD domain-containing protein	CDR20291_2556
CDR20291_RS09555	307.212	2.35198	0.583655	4.02974	5.58386e-05	0.000291175	ABC transporter permease	CDR20291_1752
CDR20291_RS12375	23.5692	2.3353	0.645096	3.62007	0.000294518	0.00125311	GGDEF domain-containing protein	CDR20291_2272
CDR20291_RS12255	668.898	2.33397	0.382765	6.09766	1.07631e-09	1.407e-08	hypothetical protein
CDR20291_RS02815	23.3609	2.32542	0.675258	3.44374	0.00057372	0.00223763	chemotaxis protein CheW	CDR20291_0465
CDR20291_RS18575	2927.54	2.32318	0.333158	6.97321	3.09797e-12	6.34833e-11	DUF3795 domain-containing protein	CDR20291_3456
CDR20291_RS14570	46.1931	2.31576	0.634462	3.64996	0.000262283	0.00113636	membrane protein	CDR20291_2699
CDR20291_RS00270	10843.9	2.31475	0.624438	3.70693	0.000209784	0.000934539	tRNA-Val	CDR20291_t19
CDR20291_RS13085	1539.65	2.31243	0.352284	6.56411	5.23447e-11	8.59043e-10	VanZ family protein	CDR20291_2409
CDR20291_RS05855	209.272	2.30993	0.466765	4.94881	7.46679e-07	5.87274e-06	GNAT family N-acetyltransferase	CDR20291_1050
CDR20291_RS17445	2318.07	2.30936	0.35738	6.46192	1.03381e-10	1.59967e-09	cobA	CDR20291_3242
CDR20291_RS12300	71.4092	2.29929	0.459535	5.00352	5.62917e-07	4.50215e-06	nadC	CDR20291_2257
CDR20291_RS18915	1285.4	2.29693	0.687478	3.3411	0.000834466	0.00307729	tRNA-Val	CDR20291_t59
CDR20291_RS05845	290.738	2.28734	0.508689	4.49655	6.90654e-06	4.46043e-05	hypothetical protein	CDR20291_1048
CDR20291_RS09920	22.2614	2.28433	0.741356	3.08129	0.00206106	0.00664411	ABC transporter permease	CDR20291_1803
CDR20291_RS13960	151.142	2.25773	0.43704	5.16597	2.39201e-07	2.06563e-06	DUF1232 domain-containing protein	CDR20291_2582
CDR20291_RS17505	383.936	2.25585	0.402634	5.60272	2.1101e-08	2.25335e-07	aminotransferase class I/II-fold pyridoxal phosphate-dependent enzyme	CDR20291_3254
CDR20291_RS09875	149.236	2.25106	0.527601	4.26659	1.98485e-05	0.000114879	helix-turn-helix transcriptional regulator
CDR20291_RS07610	57.0033	2.24878	0.606133	3.71004	0.000207226	0.000924227	hypothetical protein
CDR20291_RS00310	20025.2	2.24877	0.581	3.87051	0.000108607	0.000521837	tRNA-Lys	CDR20291_t28
CDR20291_RS10210	4832.17	2.24779	0.373199	6.02304	1.71175e-09	2.17032e-08	accC	CDR20291_1861
CDR20291_RS17210	2103.37	2.24663	0.367079	6.12029	9.34026e-10	1.24679e-08	nitroreductase family protein	CDR20291_3199
CDR20291_RS15240	4741.55	2.24328	0.313833	7.14802	8.8038e-13	1.97486e-11	nrdE	CDR20291_2830
CDR20291_RS05140	8662.58	2.24172	0.328912	6.81558	9.38822e-12	1.78848e-10	acyl-CoA dehydrogenase	CDR20291_0910
CDR20291_RS10135	1096.21	2.24091	0.408321	5.48812	4.06232e-08	4.09581e-07	MarR family transcriptional regulator	CDR20291_1847
CDR20291_RS14295	4550.28	2.24074	0.462176	4.84825	1.24553e-06	9.36864e-06	HPr family phosphocarrier protein	CDR20291_2644
CDR20291_RS14275	395.052	2.23786	0.50388	4.44125	8.94374e-06	5.65095e-05	accessory gene regulator B family protein	CDR20291_2640
CDR20291_RS10275	670.542	2.2371	0.455211	4.91443	8.90412e-07	6.92449e-06	YitT family protein	CDR20291_1873
CDR20291_RS09685	88765.3	2.23253	0.584309	3.8208	0.000133022	0.000621806	recombinase family protein	CDR20291_1772
CDR20291_RS06800	2721.3	2.23175	0.372127	5.99727	2.00657e-09	2.51885e-08	RidA family protein	CDR20291_1238
CDR20291_RS12250	2916.28	2.20822	0.433489	5.09406	3.50479e-07	2.93953e-06	ABC transporter ATP-binding protein SaoA	CDR20291_2248
CDR20291_RS08915	376.76	2.20453	0.477921	4.61276	3.97365e-06	2.70451e-05	cobalamin-dependent protein	CDR20291_1629
CDR20291_RS10500	1115.43	2.20071	0.532321	4.13418	3.56218e-05	0.000195713	hypothetical protein
CDR20291_RS15230	3139.96	2.19775	0.330312	6.65356	2.86086e-11	4.88537e-10	GyrI-like domain-containing protein	CDR20291_2828
CDR20291_RS13480	48.0884	2.18965	0.934399	2.34337	0.0191103	0.044229	TraR/DksA C4-type zinc finger protein	CDR20291_2486
CDR20291_RS16655	759.709	2.18361	0.532854	4.09795	4.16816e-05	0.000224773	hpt	CDR20291_3091
CDR20291_RS10215	3061.65	2.17692	0.333925	6.51919	7.069e-11	1.13553e-09	accB	CDR20291_1862
CDR20291_RS18920	1480.84	2.1621	0.689669	3.13497	0.00171869	0.00568548	tRNA-Glu	CDR20291_t60
CDR20291_RS08920	950.989	2.16178	0.365896	5.90817	3.45924e-09	4.17642e-08	methyltransferase	CDR20291_1630
CDR20291_RS11815	81.1375	2.16021	0.580948	3.71842	0.000200469	0.000898319	hypothetical protein	CDR20291_2163
CDR20291_RS14525	3119.23	2.15251	0.584186	3.68462	0.000229041	0.00100959	yajC	CDR20291_2690
CDR20291_RS03450	12.8591	2.14979	0.846218	2.54047	0.0110705	0.0278673	hypothetical protein
CDR20291_RS18570	2215.33	2.14954	0.359906	5.97251	2.33631e-09	2.90392e-08	VOC family protein	CDR20291_3455
CDR20291_RS16040	1994.12	2.13399	0.475184	4.49088	7.09309e-06	4.56535e-05	iron ABC transporter permease	CDR20291_2980
CDR20291_RS17450	1345.79	2.12027	0.394068	5.38047	7.42905e-08	7.02332e-07	hemC	CDR20291_3243
CDR20291_RS04670	92.7593	2.11704	0.508529	4.16306	3.14006e-05	0.000174545	cold-shock protein	CDR20291_0822
CDR20291_RS08820	459.566	2.11663	0.412879	5.12651	2.95163e-07	2.50327e-06	moaC	CDR20291_1613
CDR20291_RS00280	15897.8	2.11516	0.580813	3.64173	0.000270811	0.00116664	tRNA-Thr	CDR20291_t21
CDR20291_RS11720	6029.38	2.10627	0.361709	5.82312	5.77594e-09	6.67579e-08	asnS	CDR20291_2144
CDR20291_RS18975	36896.2	2.10347	0.463315	4.54005	5.6242e-06	3.68244e-05	rpsF	CDR20291_3523
CDR20291_RS04375	1027.86	2.09608	0.44528	4.70733	2.50985e-06	1.79525e-05	MarR family transcriptional regulator	CDR20291_0765
CDR20291_RS18520	3175.29	2.09493	0.325148	6.44301	1.17123e-10	1.79038e-09	ATP-binding cassette domain-containing protein	CDR20291_3447
CDR20291_RS15650	54.5076	2.09272	0.536063	3.90387	9.46684e-05	0.000461295	hypothetical protein	CDR20291_2910
CDR20291_RS05100	3245.3	2.09148	0.370982	5.63768	1.72359e-08	1.86158e-07	pepT	CDR20291_0902
CDR20291_RS10395	1788.08	2.08044	0.479589	4.33797	1.43805e-05	8.61238e-05	hfq	CDR20291_1897
CDR20291_RS17500	535.665	2.07834	0.389285	5.33886	9.35327e-08	8.62731e-07	serine/threonine protein kinase	CDR20291_3253
CDR20291_RS16350	20353.5	2.07663	0.468079	4.43648	9.14398e-06	5.75828e-05	transcriptional regulator	CDR20291_3031
CDR20291_RS07055	124.737	2.07514	0.454643	4.56434	5.01076e-06	3.3326e-05	CidA/LrgA family protein	CDR20291_1288
CDR20291_RS09550	181.078	2.06753	0.42683	4.84392	1.273e-06	9.53746e-06	ABC transporter permease	CDR20291_1751
CDR20291_RS00300	10818.7	2.06509	0.599939	3.44216	0.000577094	0.00224616	tRNA-Arg	CDR20291_t26
CDR20291_RS14290	20569.6	2.0597	0.510388	4.03556	5.44727e-05	0.000285229	ptsP	CDR20291_2643
CDR20291_RS08990	5375.58	2.0574	0.464716	4.42721	9.54588e-06	5.99434e-05	acyl-CoA dehydratase activase	CDR20291_1644
CDR20291_RS07670	152.388	2.05409	0.517113	3.97223	7.12023e-05	0.000359904	sigma-70 family RNA polymerase sigma factor	CDR20291_1407
CDR20291_RS09715	122.089	2.05069	0.761856	2.69171	0.0071087	0.0191536	helix-turn-helix domain-containing protein
CDR20291_RS09250	477.46	2.04023	0.30095	6.77928	1.20772e-11	2.25541e-10	TerD family protein	CDR20291_1695
CDR20291_RS07615	59.513	2.03692	0.545099	3.73678	0.000186394	0.000844227	ATP phosphoribosyltransferase regulatory subunit	CDR20291_1396
CDR20291_RS05935	3509.13	2.03548	0.394622	5.15806	2.49524e-07	2.145e-06	U32 family peptidase	CDR20291_1066
CDR20291_RS13070	20300.4	2.03156	0.295396	6.87739	6.09594e-12	1.19739e-10	ilvA	CDR20291_2406
CDR20291_RS05605	15396.1	2.01998	0.405496	4.9815	6.30924e-07	5.00384e-06	rpmA	CDR20291_1000
CDR20291_RS13065	39060.7	2.01919	0.516472	3.90959	9.24536e-05	0.000451083	RidA family protein	CDR20291_2405
CDR20291_RS13230	7023.7	2.01847	0.461939	4.36955	1.245e-05	7.60033e-05	sugar ABC transporter substrate-binding protein	CDR20291_2437
CDR20291_RS09755	35227.5	2.01833	0.625323	3.22766	0.00124806	0.00436475	MarR family transcriptional regulator	CDR20291_1778
CDR20291_RS18970	50213.5	2.01643	0.484926	4.15823	3.20725e-05	0.000178019	ssb	CDR20291_3522
CDR20291_RS07450	70.5587	2.01406	0.475436	4.23624	2.27293e-05	0.000129574	hypothetical protein
CDR20291_RS00275	14686.3	2.00842	0.621294	3.23265	0.00122649	0.00430921	tRNA-Asp	CDR20291_t20
CDR20291_RS08845	514.889	2.00448	0.361069	5.55151	2.83206e-08	2.96584e-07	DUF1697 domain-containing protein	CDR20291_1618
CDR20291_RS19065	888.01	1.99989	0.480187	4.16482	3.116e-05	0.000173462	rpmH	CDR20291_3541
CDR20291_RS18565	1481.44	1.9917	0.325921	6.11098	9.90216e-10	1.31256e-08	DUF3788 domain-containing protein
CDR20291_RS17170	362.144	1.98892	0.568859	3.49633	0.00047171	0.00188435	CD3324 family protein	CDR20291_3191
CDR20291_RS13530	34330.8	1.98116	0.446403	4.43805	9.07796e-06	5.72622e-05	Xaa-Pro peptidase family protein	CDR20291_2496
CDR20291_RS12310	115.126	1.97991	0.448274	4.41673	1.00205e-05	6.25825e-05	nadA	CDR20291_2259
CDR20291_RS00305	15098.8	1.97446	0.580063	3.40387	0.000664394	0.00254416	tRNA-Gln	CDR20291_t27
CDR20291_RS17440	5405.06	1.9662	0.387166	5.07844	3.80549e-07	3.14305e-06	hemB	CDR20291_3241
CDR20291_RS00615	13342.7	1.95986	0.506565	3.86893	0.000109313	0.000523899	rplL	CDR20291_0058
CDR20291_RS06110	10387	1.95929	0.546169	3.58733	0.000334079	0.0013979	rplS	CDR20291_1097
CDR20291_RS17915	354.711	1.95921	0.407433	4.80868	1.51932e-06	1.12495e-05	spore cortex biosynthesis protein YabQ	CDR20291_3330
CDR20291_RS03170	79.8771	1.95575	0.451831	4.32849	1.50134e-05	8.93501e-05	chloride channel protein
CDR20291_RS00835	14710.7	1.95337	0.497438	3.92687	8.60586e-05	0.000424176	rplM	CDR20291_0102
CDR20291_RS08340	662.071	1.95235	0.359682	5.428	5.69904e-08	5.554e-07	mechanosensitive ion channel	CDR20291_1519
CDR20291_RS05235	629.343	1.95188	0.517561	3.7713	0.000162396	0.000748959	histidinol-phosphatase HisJ family protein	CDR20291_0928
CDR20291_RS06805	367.113	1.95027	0.383528	5.08507	3.67494e-07	3.0552e-06	DMT family transporter	CDR20291_1239
CDR20291_RS15630	406.297	1.94989	0.366085	5.32632	1.00222e-07	9.16537e-07	DUF523 domain-containing protein	CDR20291_2906
CDR20291_RS13965	1501.34	1.94917	0.325162	5.99447	2.04155e-09	2.5543e-08	asnA	CDR20291_2583
CDR20291_RS09470	927.095	1.94007	0.300163	6.46339	1.02384e-10	1.59727e-09	YdcF family protein	CDR20291_1737
CDR20291_RS00605	15981.8	1.93107	0.582289	3.31634	0.000912039	0.00332456	rplA	CDR20291_0056
CDR20291_RS05110	2134.6	1.93003	0.370703	5.2064	1.9254e-07	1.68185e-06	yfcE	CDR20291_0904
CDR20291_RS16340	6571.66	1.92319	0.491754	3.91088	9.19598e-05	0.000449252	phosphoglycerate kinase	CDR20291_3029
CDR20291_RS13025	36.2662	1.91865	0.66205	2.89805	0.00375492	0.0111734	TetR/AcrR family transcriptional regulator	CDR20291_2397
CDR20291_RS08815	480.588	1.91534	0.457454	4.18697	2.82705e-05	0.000158775	moaA	CDR20291_1612
CDR20291_RS11010	1326.07	1.91461	0.418533	4.57458	4.77168e-06	3.19601e-05	cation:proton antiporter	CDR20291_2009
CDR20291_RS08925	210.42	1.91217	0.41487	4.60908	4.04454e-06	2.74782e-05	hypothetical protein	CDR20291_1631
CDR20291_RS11705	108.718	1.90759	0.484177	3.93987	8.15264e-05	0.000406132	zinc ribbon domain-containing protein	CDR20291_2141
CDR20291_RS05600	14686	1.90456	0.401843	4.73957	2.14174e-06	1.54949e-05	ribosomal-processing cysteine protease Prp	CDR20291_0999
CDR20291_RS09425	500.013	1.90306	0.356048	5.34494	9.04461e-08	8.40395e-07	aroB	CDR20291_1728
CDR20291_RS03275	410.416	1.90138	0.386946	4.91382	8.93188e-07	6.92449e-06	ABC transporter ATP-binding protein/permease	CDR20291_0551
CDR20291_RS11800	3847.01	1.90083	0.421708	4.50747	6.56063e-06	4.2588e-05	aminopeptidase P family protein	CDR20291_2160
CDR20291_RS05525	571.883	1.89868	0.491294	3.86464	0.000111252	0.000532521	mreD	CDR20291_0984
CDR20291_RS02820	124.425	1.89851	0.583774	3.25213	0.00114542	0.004062	protein-glutamate O-methyltransferase CheR	CDR20291_0466
CDR20291_RS13790	860.739	1.89694	0.355961	5.32908	9.87131e-08	9.06105e-07	insulinase family protein	CDR20291_2548
CDR20291_RS08825	306.726	1.89648	0.354426	5.35084	8.75474e-08	8.17468e-07	MOSC domain-containing protein	CDR20291_1614
CDR20291_RS00590	7396.33	1.89608	0.536181	3.53626	0.000405829	0.00164898	secE	CDR20291_0053
CDR20291_RS00840	14172.5	1.89488	0.477601	3.96749	7.26325e-05	0.00036567	rpsI	CDR20291_0103
CDR20291_RS06715	1665.41	1.89454	0.529956	3.5749	0.000350365	0.00144872	hypothetical protein	CDR20291_1221
CDR20291_RS12785	66.2836	1.89155	0.714522	2.6473	0.00811377	0.0213458	helix-turn-helix domain-containing protein	CDR20291_2350
CDR20291_RS05930	451.586	1.8783	0.481862	3.89801	9.69884e-05	0.000471388	O-methyltransferase	CDR20291_1065
CDR20291_RS16345	32127.6	1.87801	0.405467	4.63171	3.62662e-06	2.49519e-05	gap	CDR20291_3030
CDR20291_RS13945	728.966	1.8722	0.439448	4.26034	2.04118e-05	0.000117601	hpt	CDR20291_2579
CDR20291_RS03875	676.95	1.87021	0.493767	3.78763	0.000152094	0.000705737	hisJ	CDR20291_0664
CDR20291_RS13725	60.2378	1.86746	0.537495	3.47438	0.000512028	0.00203044	small basic family protein	CDR20291_2535
CDR20291_RS13485	44069.4	1.86666	0.468768	3.98206	6.83216e-05	0.000347194	carbon starvation protein A	CDR20291_2487
CDR20291_RS13570	1109.87	1.8663	0.344686	5.4145	6.14594e-08	5.95889e-07	YlmH/Sll1252 family protein	CDR20291_2504
CDR20291_RS05145	5450.25	1.86216	0.359641	5.17784	2.24475e-07	1.95629e-06	electron transfer flavoprotein subunit beta/FixA family protein	CDR20291_0911
CDR20291_RS18175	668.881	1.85575	0.313684	5.91596	3.29939e-09	3.99617e-08	rsmI	CDR20291_3381
CDR20291_RS13465	628.746	1.85082	0.314851	5.87842	4.14207e-09	4.92244e-08	RluA family pseudouridine synthase	CDR20291_2483
CDR20291_RS09805	6454.5	1.84651	0.590617	3.12642	0.00176951	0.00582601	hypothetical protein
CDR20291_RS11070	950.196	1.83434	0.46438	3.95008	7.81261e-05	0.000391767	HAMP domain-containing histidine kinase	CDR20291_2020
CDR20291_RS05595	10224.3	1.82494	0.393352	4.63946	3.49319e-06	2.41655e-05	rplU	CDR20291_0998
CDR20291_RS00585	4196.28	1.82418	0.593119	3.07557	0.00210099	0.0067556	rpmG	CDR20291_0052
CDR20291_RS00610	16230.6	1.82099	0.562484	3.23741	0.00120618	0.00424178	rplJ	CDR20291_0057
CDR20291_RS14345	2501.33	1.81867	0.425316	4.27605	1.90237e-05	0.000110952	LCP family protein	CDR20291_2654
CDR20291_RS01470	154.441	1.81596	0.519106	3.49824	0.000468332	0.00187412	HAD family hydrolase	CDR20291_0211
CDR20291_RS04745	39.6027	1.81442	0.650004	2.7914	0.00524804	0.015004	decaprenyl-phosphate phosphoribosyltransferase	CDR20291_0835
CDR20291_RS06890	929.364	1.8138	0.45352	3.99938	6.35082e-05	0.000325791	competence/damage-inducible protein A	CDR20291_1256
CDR20291_RS13795	613.957	1.8136	0.337477	5.37399	7.70111e-08	7.24439e-07	insulinase family protein	CDR20291_2549
CDR20291_RS09460	564.103	1.80711	0.376233	4.80317	1.56177e-06	1.14964e-05	GGDEF domain-containing phosphodiesterase	CDR20291_1735
CDR20291_RS12910	1227.78	1.8052	0.305915	5.90099	3.61323e-09	4.34474e-08	uracil-DNA glycosylase	CDR20291_2374
CDR20291_RS05135	1536.67	1.79243	0.383709	4.67134	2.9924e-06	2.11251e-05	YbaK/EbsC family protein	CDR20291_0909
CDR20291_RS02525	617.655	1.79025	0.419476	4.26782	1.97395e-05	0.000114423	MurR/RpiR family transcriptional regulator	CDR20291_0408
CDR20291_RS16530	691.549	1.77886	0.553763	3.21232	0.00131668	0.00454187	MATE family efflux transporter	CDR20291_3066
CDR20291_RS12915	174.525	1.77844	0.452354	3.93153	8.44085e-05	0.0004172	NusG domain II-containing protein	CDR20291_2375
CDR20291_RS05105	1431.47	1.77595	0.348955	5.08934	3.59306e-07	3.00028e-06	cell wall-binding protein Cwp18	CDR20291_0903
CDR20291_RS06200	8017.46	1.76675	0.401844	4.3966	1.09961e-05	6.78794e-05	codY	CDR20291_1115
CDR20291_RS08335	175.542	1.76579	0.455531	3.87634	0.00010604	0.000510796	MFS transporter	CDR20291_1518
CDR20291_RS13090	430.374	1.75506	0.335248	5.23511	1.6489e-07	1.45372e-06	-
CDR20291_RS03085	8873.22	1.7527	0.445101	3.93775	8.22502e-05	0.000408664	50S ribosome-binding GTPase	CDR20291_0515
CDR20291_RS05720	431.817	1.75063	0.492545	3.55425	0.000379062	0.00155186	GGDEF domain-containing protein	CDR20291_1023
CDR20291_RS18580	2103.75	1.74939	0.329605	5.30753	1.11122e-07	1.00541e-06	YcxB family protein	CDR20291_3457
CDR20291_RS12275	6789.69	1.74767	0.36067	4.84563	1.26213e-06	9.47475e-06	ABC transporter substrate-binding subunit SaoX	CDR20291_2252
CDR20291_RS14300	3491.23	1.74667	0.374393	4.66533	3.08118e-06	2.16062e-05	patatin-like phospholipase family protein	CDR20291_2645
CDR20291_RS18020	6994.09	1.74606	0.343493	5.08324	3.71052e-07	3.07803e-06	ribose-phosphate pyrophosphokinase	CDR20291_3351
CDR20291_RS17825	536.363	1.74604	0.405706	4.3037	1.67965e-05	9.90291e-05	AtpZ/AtpI family protein	CDR20291_3312
CDR20291_RS05300	315.775	1.74262	0.375004	4.64694	3.36903e-06	2.33491e-05	mobB	CDR20291_0941
CDR20291_RS03205	640.893	1.74168	0.542278	3.21179	0.00131909	0.00454605	hypothetical protein	CDR20291_0537
CDR20291_RS13265	640.932	1.7407	0.425684	4.08918	4.32894e-05	0.000232451	rsmD	CDR20291_2444
CDR20291_RS13470	60.9406	1.73982	0.607509	2.86386	0.00418516	0.0122283	lspA	CDR20291_2484
CDR20291_RS00595	10942.8	1.73342	0.58534	2.96139	0.00306255	0.00940853	nusG	CDR20291_0054
CDR20291_RS12095	3436.97	1.73038	0.413902	4.18065	2.90681e-05	0.000163014	fsa	CDR20291_2218
CDR20291_RS18965	18837.2	1.72737	0.509262	3.39191	0.00069408	0.00264448	rpsR	CDR20291_3521
CDR20291_RS01200	320.231	1.72672	0.4836	3.57056	0.000356222	0.00146946	VOC family protein	CDR20291_0157
CDR20291_RS03995	1575.52	1.72612	0.621677	2.77655	0.00549396	0.0155662	calcium/sodium antiporter	CDR20291_0688
CDR20291_RS12285	3546.12	1.72345	0.448082	3.84627	0.000119928	0.000569733	efflux transporter SaoE	CDR20291_2254
CDR20291_RS05040	78.647	1.72075	0.51004	3.37376	0.00074148	0.00278549	rrf	CDR20291_r14
CDR20291_RS08795	156.93	1.71848	0.525369	3.271	0.0010717	0.00383284	NTP transferase domain-containing protein	CDR20291_1608
CDR20291_RS15865	1785.81	1.7167	0.290936	5.90061	3.62157e-09	4.34474e-08	tnpB	CDR20291_2950
CDR20291_RS02925	283.791	1.71518	0.539354	3.18007	0.0014724	0.00497498	RusA family crossover junction endodeoxyribonuclease	CDR20291_0487
CDR20291_RS02885	368.417	1.7058	0.377646	4.51692	6.27461e-06	4.09416e-05	lepB	CDR20291_0479
CDR20291_RS00515	4828.29	1.70504	0.47412	3.59623	0.000322863	0.00135846	gltX	CDR20291_0040
CDR20291_RS17455	1521.28	1.70388	0.362087	4.7057	2.52992e-06	1.80281e-05	cobalt-factor II C(20)-methyltransferase	CDR20291_3244
CDR20291_RS09860	2616.88	1.70206	0.385833	4.41139	1.02711e-05	6.39371e-05	KilA-N domain-containing protein	CDR20291_1794
CDR20291_RS15405	186.433	1.70157	0.47347	3.59382	0.000325863	0.00136805	DUF2087 domain-containing protein	CDR20291_2861
CDR20291_RS01030	716.384	1.69783	0.505449	3.35905	0.00078211	0.00290969	spoIID	CDR20291_0123
CDR20291_RS16975	27.0539	1.69753	0.688243	2.46647	0.013645	0.0333947	hypothetical protein	CDR20291_3153
CDR20291_RS16780	5231.04	1.69464	0.413177	4.1015	4.10484e-05	0.000222306	valine--tRNA ligase	CDR20291_3114
CDR20291_RS05715	7883.16	1.68788	0.492076	3.43012	0.000603303	0.00234097	fabF	CDR20291_1022
CDR20291_RS17920	673.281	1.68769	0.388507	4.34403	1.39892e-05	8.41792e-05	hypothetical protein	CDR20291_3331
CDR20291_RS08655	8889.65	1.68499	0.486705	3.46204	0.000536096	0.00211702	nucleoside hydrolase	CDR20291_1580
CDR20291_RS09335	398.267	1.68025	0.457597	3.6719	0.000240752	0.00105028	NAD(P)/FAD-dependent oxidoreductase	CDR20291_1710
CDR20291_RS07545	2337.43	1.67495	0.311964	5.36905	7.91536e-08	7.42751e-07	ggt	CDR20291_1383
CDR20291_RS17965	63.9645	1.67304	0.437075	3.82782	0.000129284	0.000607766	A24 family peptidase	CDR20291_3340
CDR20291_RS13635	25.3845	1.66973	0.686184	2.43336	0.0149594	0.0361909	TetR/AcrR family transcriptional regulator	CDR20291_2517
CDR20291_RS08560	244.356	1.65913	0.545725	3.04023	0.00236399	0.00751836	XRE family transcriptional regulator	CDR20291_1561
CDR20291_RS06400	2118.47	1.65757	0.36425	4.55065	5.34816e-06	3.53855e-05	bifunctional riboflavin kinase/FAD synthetase	CDR20291_1155
CDR20291_RS11125	1025.02	1.65692	0.33096	5.00641	5.54539e-07	4.44452e-06	magnesium transporter CorA family protein	CDR20291_2029
CDR20291_RS17530	481.803	1.65602	0.33165	4.99328	5.93631e-07	4.71794e-06	cobS	CDR20291_3259
CDR20291_RS18990	1622.66	1.65537	0.433794	3.81603	0.000135613	0.000632363	DUF3343 domain-containing protein	CDR20291_3526
CDR20291_RS05035	90.3083	1.65444	0.488265	3.38841	0.000702988	0.00267305	tRNA-Gly	CDR20291_t53
CDR20291_RS13285	1304.74	1.65385	0.430303	3.84345	0.000121317	0.000574893	rpmB	CDR20291_2448
CDR20291_RS16610	3222.99	1.65199	0.427981	3.85995	0.000113411	0.000541488	L-serine ammonia-lyase	CDR20291_3082
CDR20291_RS05835	508.482	1.65138	0.442641	3.73075	0.000190912	0.000862633	TlyA family RNA methyltransferase	CDR20291_1046
CDR20291_RS05840	1346.71	1.65074	0.296664	5.56435	2.63135e-08	2.77096e-07	recN	CDR20291_1047
CDR20291_RS18985	1749.93	1.64287	0.384803	4.26938	1.96017e-05	0.000113798	DUF951 domain-containing protein	CDR20291_3525
CDR20291_RS10280	61.2395	1.64147	0.518791	3.16402	0.00155605	0.00521574	GNAT family N-acetyltransferase	CDR20291_1874
CDR20291_RS15860	386.839	1.64052	0.328021	5.00125	5.69601e-07	4.54602e-06	transposase
CDR20291_RS09285	148.383	1.64024	0.522424	3.13968	0.00169135	0.00560972	carbohydrate kinase	CDR20291_1701
CDR20291_RS04065	1061.55	1.63925	0.425122	3.85595	0.00011528	0.000549717	sigF	CDR20291_0701
CDR20291_RS00600	8769.62	1.63865	0.614102	2.66837	0.00762197	0.0202487	rplK	CDR20291_0055
CDR20291_RS03745	55.7324	1.63816	0.557655	2.93759	0.00330776	0.0100478	hypothetical protein
CDR20291_RS08135	4153.73	1.63679	0.359761	4.54965	5.37346e-06	3.54891e-05	alpha/beta hydrolase	CDR20291_1480
CDR20291_RS13800	1767.23	1.6367	0.605463	2.70322	0.00686714	0.0186887	ychF	CDR20291_2550
CDR20291_RS16055	121.111	1.63625	0.409084	3.9998	6.33958e-05	0.000325791	extracellular solute-binding protein	CDR20291_2983
CDR20291_RS14360	744.295	1.6355	0.460448	3.55198	0.000382351	0.00156195	polysaccharide biosynthesis protein	CDR20291_2657
CDR20291_RS09560	264.47	1.63034	0.464558	3.50943	0.00044906	0.00180338	hypothetical protein	CDR20291_1753
CDR20291_RS17460	496.816	1.62846	0.447855	3.63613	0.000276768	0.0011896	cobK	CDR20291_3245
CDR20291_RS09540	2854.98	1.62296	0.526218	3.0842	0.002041	0.00659626	HAMP domain-containing histidine kinase	CDR20291_1749
CDR20291_RS12770	60.2907	1.62246	0.59614	2.72161	0.00649642	0.0179112	hypothetical protein	CDR20291_2347
CDR20291_RS10180	423.626	1.62225	0.468895	3.45973	0.000540719	0.00212862	tyrosine-type recombinase/integrase	CDR20291_1855
CDR20291_RS06895	459.942	1.62219	0.521675	3.10959	0.00187348	0.00611746	Cof-type HAD-IIB family hydrolase	CDR20291_1257
CDR20291_RS18515	3416.97	1.62011	0.286485	5.65514	1.55723e-08	1.69154e-07	SufD family Fe-S cluster assembly protein	CDR20291_3446
CDR20291_RS15580	162.114	1.61904	0.503124	3.21797	0.00129099	0.00447772	MurR/RpiR family transcriptional regulator	CDR20291_2896
CDR20291_RS13260	558.189	1.61867	0.3987	4.05987	4.91009e-05	0.000259974	coaD	CDR20291_2443
CDR20291_RS11665	108.917	1.61675	0.457478	3.53405	0.000409236	0.00165927	Crp/Fnr family transcriptional regulator	CDR20291_2133
CDR20291_RS16970	19.7135	1.61489	0.630286	2.56216	0.0104024	0.0264667	hypothetical protein	CDR20291_3152
CDR20291_RS08660	4149.8	1.61357	0.483883	3.33462	0.000854149	0.00313767	membrane protein	CDR20291_1581
CDR20291_RS15915	44.2525	1.61304	0.564962	2.85513	0.00430189	0.0125353	AbrB/MazE/SpoVT family DNA-binding domain-containing protein
CDR20291_RS10965	34.5784	1.60911	0.608665	2.64368	0.00820105	0.0215306	McrC family protein	CDR20291_2000
CDR20291_RS06605	2768.37	1.60605	0.35349	4.5434	5.53538e-06	3.63685e-05	CBS domain-containing protein	CDR20291_1198
CDR20291_RS11425	2172.2	1.60449	0.28453	5.63909	1.70947e-08	1.8516e-07	molybdopterin-dependent oxidoreductase	CDR20291_2085
CDR20291_RS10975	52.167	1.60118	0.48608	3.29406	0.000987525	0.00357224	cell division protein	CDR20291_2002
CDR20291_RS04820	504.152	1.59953	0.371616	4.30425	1.67554e-05	9.89401e-05	diguanylate cyclase	CDR20291_0850
CDR20291_RS02810	420.632	1.59783	0.548954	2.91068	0.00360644	0.0108148	chemotaxis protein CheW	CDR20291_0464
CDR20291_RS04245	1904.09	1.5972	0.357541	4.4672	7.92518e-06	5.06651e-05	hypothetical protein	CDR20291_0738
CDR20291_RS11635	788.72	1.59682	0.418292	3.81747	0.000134829	0.000629478	alpha/beta hydrolase	CDR20291_2127
CDR20291_RS08490	302.651	1.59381	0.589128	2.70537	0.00682293	0.0186084	GGDEF domain-containing phosphodiesterase	CDR20291_1549
CDR20291_RS07065	3755.92	1.59249	0.344205	4.62658	3.71756e-06	2.55313e-05	YitT family protein	CDR20291_1290
CDR20291_RS05710	1614.22	1.59227	0.554223	2.87297	0.00406628	0.0119498	acpP	CDR20291_1021
CDR20291_RS07485	1561.86	1.58975	0.315837	5.03344	4.81753e-07	3.91076e-06	polysaccharide deacetylase	CDR20291_1371
CDR20291_RS08800	216.724	1.58628	0.526657	3.01198	0.00259547	0.00815874	CoA-binding protein	CDR20291_1609
CDR20291_RS14305	212.608	1.58026	0.392976	4.02126	5.78889e-05	0.000301038	N-6 DNA methylase	CDR20291_2646
CDR20291_RS17820	3058.94	1.57419	0.393316	4.00235	6.2717e-05	0.000323483	ATP synthase subunit I	CDR20291_3311
CDR20291_RS07410	112.172	1.5719	0.373742	4.20584	2.60111e-05	0.00014652	hypothetical protein	CDR20291_1358
CDR20291_RS17520	1316.66	1.56914	0.371866	4.21965	2.44683e-05	0.000138654	cobyric acid synthase	CDR20291_3257
CDR20291_RS16605	3129.26	1.5556	0.291683	5.33319	9.65022e-08	8.87961e-07	N-acetyldiaminopimelate deacetylase	CDR20291_3081
CDR20291_RS11385	16393.3	1.55334	0.494575	3.14076	0.00168511	0.00559391	dicarboxylate/amino acid:cation symporter	CDR20291_2077
CDR20291_RS18455	1071.31	1.5525	0.338532	4.58598	4.51866e-06	3.03728e-05	homocysteine S-methyltransferase family protein	CDR20291_3434
CDR20291_RS12365	840.406	1.55012	0.337409	4.59419	4.34435e-06	2.93572e-05	sigma 54-interacting transcriptional regulator	CDR20291_2270
CDR20291_RS18295	4917.82	1.54786	0.297227	5.20768	1.91213e-07	1.6741e-06	GntR family transcriptional regulator	CDR20291_3402
CDR20291_RS09825	1148.2	1.54671	0.386125	4.00573	6.18266e-05	0.000319325	hypothetical protein
CDR20291_RS09430	421.774	1.54048	0.406526	3.78936	0.000151035	0.000701684	aroA	CDR20291_1729
CDR20291_RS15400	256.353	1.54043	0.447489	3.4424	0.000576588	0.00224616	4Fe-4S binding protein	CDR20291_2860
CDR20291_RS03375	1893.86	1.53967	0.580741	2.65122	0.00802015	0.0211288	Fic family protein	CDR20291_0569
CDR20291_RS07530	67.2994	1.53936	0.458969	3.35395	0.000796672	0.00295517	response regulator transcription factor	CDR20291_1380
CDR20291_RS18995	2543.74	1.53163	0.369363	4.14669	3.37322e-05	0.000186684	yedF	CDR20291_3527
CDR20291_RS11220	8616.61	1.53148	0.51813	2.95578	0.00311881	0.00956588	tsf	CDR20291_2046
CDR20291_RS18330	4469.41	1.53028	0.443107	3.45352	0.00055332	0.00217212	SEC-C metal-binding domain-containing protein	CDR20291_3409
CDR20291_RS12090	1501.06	1.52656	0.310927	4.90969	9.12214e-07	7.02887e-06	sigma 54-interacting transcriptional regulator	CDR20291_2217
CDR20291_RS04060	501.473	1.52541	0.377371	4.04221	5.295e-05	0.000278024	spoIIAB	CDR20291_0700
CDR20291_RS11075	640.026	1.52366	0.471887	3.22886	0.00124284	0.00435085	response regulator transcription factor	CDR20291_2021
CDR20291_RS08665	1336.5	1.51424	0.487841	3.10397	0.00190945	0.00621883	radical SAM protein	CDR20291_1582
CDR20291_RS08645	66.7005	1.5142	0.52219	2.89971	0.00373506	0.0111318	FMN-binding protein	CDR20291_1578
CDR20291_RS16875	399.375	1.51407	0.447725	3.38171	0.000720373	0.00272497	Gx transporter family protein	CDR20291_3133
CDR20291_RS16045	448.79	1.51013	0.458323	3.2949	0.000984574	0.00356497	ABC transporter ATP-binding protein	CDR20291_2981
CDR20291_RS09160	629.014	1.50944	0.32177	4.69104	2.71814e-06	1.9333e-05	response regulator transcription factor	CDR20291_1677
CDR20291_RS02890	222.743	1.50924	0.437349	3.45088	0.000558759	0.00218602	lepB	CDR20291_0480
CDR20291_RS11630	1306.95	1.50791	0.361287	4.17373	2.99656e-05	0.000167551	radical SAM protein	CDR20291_2126
CDR20291_RS07405	389.588	1.50654	0.374883	4.01869	5.85221e-05	0.000303498	4Fe-4S binding protein	CDR20291_1357
CDR20291_RS14355	1965.76	1.50646	0.467022	3.22567	0.00125676	0.00438709	C40 family peptidase	CDR20291_2656
CDR20291_RS09445	260.513	1.50623	0.371558	4.05383	5.03861e-05	0.000266036	aroE	CDR20291_1732
CDR20291_RS16955	586.432	1.50487	0.424511	3.54494	0.000392703	0.00159907	hypothetical protein	CDR20291_3149
CDR20291_RS18300	2928.18	1.50293	0.297185	5.0572	4.25451e-07	3.46857e-06	ispE	CDR20291_3403
CDR20291_RS09155	726.233	1.50157	0.381815	3.93272	8.39909e-05	0.000416766	hypothetical protein	CDR20291_1676
CDR20291_RS05370	645.638	1.5004	0.426249	3.52002	0.000431516	0.0017366	hypothetical protein	CDR20291_0955
CDR20291_RS18170	1278.23	1.50031	0.29956	5.00838	5.48899e-07	4.418e-06	HDIG domain-containing protein	CDR20291_3380
CDR20291_RS06735	404.975	1.50001	0.556207	2.69685	0.00699977	0.0189273	helix-turn-helix domain-containing protein	CDR20291_1225
CDR20291_RS15085	705.04	1.49949	0.469605	3.19309	0.00140759	0.00479873	phenylalanine--tRNA ligase beta subunit-related protein	CDR20291_2798
CDR20291_RS07020	142.87	1.49944	0.466043	3.21739	0.00129361	0.0044827	ribonuclease H family protein	CDR20291_1281
CDR20291_RS15900	33.4905	1.4992	0.548657	2.73249	0.00628573	0.0174063	PRD domain-containing protein	CDR20291_2956
CDR20291_RS16870	206.158	1.49609	0.440899	3.39326	0.000690661	0.0026341	aspartyl-phosphate phosphatase Spo0E family protein	CDR20291_3132
CDR20291_RS17305	3679.55	1.49494	0.441033	3.38964	0.000699851	0.00266379	pfkA	CDR20291_3217
CDR20291_RS13540	129.288	1.49463	0.482176	3.09977	0.00193672	0.00629683	TetR/AcrR family transcriptional regulator	CDR20291_2498
CDR20291_RS02335	36865.5	1.49163	0.454512	3.28182	0.0010314	0.00371325	fba	CDR20291_0374
CDR20291_RS07030	883.541	1.49089	0.549675	2.71231	0.00668159	0.0183152	hypothetical protein	CDR20291_1283
CDR20291_RS03070	533.371	1.49041	0.408865	3.64525	0.000267136	0.00115343	50S ribosome-binding GTPase
CDR20291_RS03020	176.363	1.48971	0.517743	2.87731	0.00401079	0.0117959	sensor histidine kinase	CDR20291_0503
CDR20291_RS09165	949.834	1.48767	0.361586	4.1143	3.8836e-05	0.000211115	HAMP domain-containing histidine kinase	CDR20291_1678
CDR20291_RS12370	189.04	1.48746	0.434432	3.42393	0.000617234	0.00238769	GGDEF domain-containing protein	CDR20291_2271
CDR20291_RS03735	3456.22	1.48726	0.448369	3.31704	0.000909757	0.00331943	argS	CDR20291_0637
CDR20291_RS09455	154.987	1.48438	0.441108	3.36512	0.000765111	0.00285205	prephenate dehydrogenase	CDR20291_1734
CDR20291_RS16675	919.624	1.48375	0.440358	3.36942	0.000753268	0.00281785	methyltransferase domain-containing protein	CDR20291_3094
CDR20291_RS04930	60.3363	1.48033	0.451855	3.27612	0.00105244	0.00377822	MerR family transcriptional regulator	CDR20291_0872
CDR20291_RS13995	2684.67	1.477	0.35744	4.13215	3.5938e-05	0.000197165	DUF3798 domain-containing protein	CDR20291_2589
CDR20291_RS17465	523.172	1.47005	0.367567	3.9994	6.35023e-05	0.000325791	cobJ	CDR20291_3246
CDR20291_RS17295	512.082	1.46786	0.329292	4.45763	8.28727e-06	5.28017e-05	rlmD	CDR20291_3215
CDR20291_RS18325	1085.75	1.46379	0.44109	3.31857	0.000904784	0.00330447	hypothetical protein	CDR20291_3408
CDR20291_RS10710	116.543	1.46242	0.533218	2.74264	0.00609483	0.0169874	TetR/AcrR family transcriptional regulator	CDR20291_1950
CDR20291_RS09745	2641.05	1.46097	0.540187	2.70457	0.00683928	0.0186396	helix-turn-helix domain-containing protein
CDR20291_RS14365	1119.28	1.46029	0.407402	3.58439	0.000337864	0.00140752	glycosyltransferase	CDR20291_2658
CDR20291_RS11465	152.044	1.45681	0.359748	4.04954	5.13195e-05	0.000269837	glucosaminidase domain-containing protein	CDR20291_2093
CDR20291_RS09435	382.244	1.45582	0.431549	3.37349	0.00074223	0.00278549	aroC	CDR20291_1730
CDR20291_RS04410	106.433	1.45254	0.454678	3.19466	0.00139995	0.00478127	hypothetical protein	CDR20291_0772
CDR20291_RS01070	268.997	1.45194	0.573549	2.5315	0.0113575	0.0284764	ATP-dependent RecD-like DNA helicase	CDR20291_0131
CDR20291_RS06840	1903.96	1.45022	0.400141	3.62428	0.000289766	0.00123566	DUF3867 domain-containing protein	CDR20291_1246
CDR20291_RS12290	690.48	1.44745	0.521695	2.77452	0.00552838	0.0156404	thioredoxin-like protein SaoT	CDR20291_2255
CDR20291_RS13460	553.722	1.44415	0.564289	2.55924	0.0104902	0.0266186	pyrR	CDR20291_2482
CDR20291_RS18235	2832.31	1.44005	0.383624	3.7538	0.000174173	0.000794574	greA	CDR20291_3390
CDR20291_RS02730	1551.2	1.43803	0.303839	4.73286	2.21382e-06	1.59859e-05	bifunctional diguanylate cyclase/phosphodiesterase	CDR20291_0448
CDR20291_RS07535	44.1852	1.43418	0.515471	2.78227	0.00539803	0.0153764	ABC transporter ATP-binding protein	CDR20291_1381
CDR20291_RS14810	3302.59	1.42549	0.337882	4.21889	2.45509e-05	0.000138914	dltB	CDR20291_2743
CDR20291_RS14830	72.2946	1.42499	0.583651	2.4415	0.0146262	0.0355748	putative ABC transporter permease	CDR20291_2747
CDR20291_RS09170	576.658	1.42388	0.423426	3.36275	0.000771698	0.00287378	truA	CDR20291_1679
CDR20291_RS03335	191.496	1.41709	0.37635	3.76535	0.000166318	0.000763331	DUF3841 domain-containing protein	CDR20291_0562
CDR20291_RS18445	1313	1.41565	0.289697	4.88664	1.02571e-06	7.80819e-06	hypothetical protein	CDR20291_3432
CDR20291_RS07685	236.644	1.41525	0.364529	3.88239	0.000103433	0.000500146	XdhC/CoxI family protein	CDR20291_1410
CDR20291_RS11710	100.365	1.4127	0.455975	3.09819	0.00194707	0.00632505	zinc ribbon domain-containing protein	CDR20291_2142
CDR20291_RS12230	127.98	1.41264	0.419694	3.36589	0.000762981	0.00284691	M3 family oligoendopeptidase	CDR20291_2245
CDR20291_RS02805	515.362	1.40863	0.406753	3.46311	0.000533975	0.00211085	methyl-accepting chemotaxis protein	CDR20291_0463
CDR20291_RS05295	487.61	1.40837	0.350484	4.01835	5.86073e-05	0.000303525	molybdopterin molybdotransferase MoeA	CDR20291_0940
CDR20291_RS06095	5002.75	1.405	0.357326	3.93197	8.42523e-05	0.000416972	KH domain-containing protein	CDR20291_1094
CDR20291_RS12540	4924.17	1.40411	0.374971	3.74459	0.00018069	0.000821339	kinase/pyrophosphorylase	CDR20291_2302
CDR20291_RS06565	862.341	1.39902	0.472288	2.96222	0.00305434	0.00939093	lipoprotein	CDR20291_1190
CDR20291_RS11250	1801.03	1.39848	0.461782	3.02844	0.00245818	0.00777229	mannonate oxidoreductase	CDR20291_2052
CDR20291_RS17115	147.801	1.39779	0.444968	3.14133	0.0016818	0.00558781	cprR	CDR20291_3181
CDR20291_RS17800	4164.32	1.39758	0.533977	2.61731	0.00886259	0.0229809	F0F1 ATP synthase subunit delta	CDR20291_3307
CDR20291_RS17840	3055.6	1.39692	0.44922	3.10967	0.00187298	0.00611746	upp	CDR20291_3315
CDR20291_RS12100	546.642	1.39692	0.435715	3.20605	0.00134572	0.00462104	xanthine phosphoribosyltransferase	CDR20291_2219
CDR20291_RS07395	316.062	1.39665	0.487011	2.86779	0.00413346	0.0121004	TlpA family protein disulfide reductase	CDR20291_1355
CDR20291_RS12690	556.115	1.39386	0.456192	3.05542	0.00224745	0.00718387	diacylglycerol kinase	CDR20291_2331
CDR20291_RS14060	2277.97	1.3933	0.40795	3.41537	0.000636947	0.00245393	galE	CDR20291_2602
CDR20291_RS13905	155.736	1.39225	0.434755	3.20238	0.00136298	0.00467183	flavodoxin family protein	CDR20291_2572
CDR20291_RS01265	1803.95	1.39056	0.359977	3.86291	0.000112046	0.000535644	ATP-binding cassette domain-containing protein	CDR20291_0170
CDR20291_RS17470	827.432	1.39048	0.380283	3.65645	0.000255733	0.00111052	cbiG	CDR20291_3247
CDR20291_RS13350	2596.09	1.38664	0.288054	4.81384	1.48059e-06	1.09842e-05	HAD family hydrolase	CDR20291_2460
CDR20291_RS08760	29.5091	1.38661	0.55107	2.51621	0.0118625	0.0295277	thiS	CDR20291_1601
CDR20291_RS18195	317.622	1.38656	0.413371	3.35428	0.000795723	0.00295454	thymidylate kinase	CDR20291_3385
CDR20291_RS06780	560.369	1.3843	0.466411	2.96798	0.0029976	0.00922394	XRE family transcriptional regulator	CDR20291_1234
CDR20291_RS13000	583.192	1.38405	0.308791	4.48214	7.38993e-06	4.7323e-05	argH	CDR20291_2392
CDR20291_RS18950	2872.19	1.38311	0.409057	3.38121	0.000721675	0.00272497	DHH family phosphoesterase	CDR20291_3518
CDR20291_RS14495	3268.23	1.37991	0.566866	2.43428	0.0149215	0.0361454	cell wall-binding protein Cwp10	CDR20291_2685
CDR20291_RS17805	4697.05	1.37962	0.47267	2.91877	0.00351411	0.0105814	atpF	CDR20291_3308
CDR20291_RS17870	277.196	1.37781	0.424397	3.2465	0.00116834	0.00412435	prmC	CDR20291_3321
CDR20291_RS18230	9035.86	1.37543	0.427144	3.22006	0.00128165	0.00445755	lysS	CDR20291_3389
CDR20291_RS11420	360.501	1.37519	0.406163	3.38582	0.000709654	0.00269569	4Fe-4S binding protein	CDR20291_2084
CDR20291_RS17325	2209.66	1.37421	0.319632	4.29933	1.71315e-05	0.000100847	YvcK family protein	CDR20291_3221
CDR20291_RS10460	162.916	1.37148	0.349575	3.92327	8.73542e-05	0.000428963	CoA pyrophosphatase	CDR20291_1908
CDR20291_RS12425	869.03	1.37099	0.528686	2.5932	0.00950866	0.0245053	BlaI/MecI/CopY family transcriptional regulator	CDR20291_2280
CDR20291_RS12280	1342.78	1.36849	0.369997	3.69864	0.000216754	0.000963321	Cys-Cys-COOH protein SaoC	CDR20291_2253
CDR20291_RS09320	81.464	1.36721	0.553007	2.47232	0.0134241	0.0329177	LytTR family transcriptional regulator	CDR20291_1707
CDR20291_RS08750	476.585	1.36713	0.417682	3.27312	0.00106366	0.0038077	recQ	CDR20291_1599
CDR20291_RS02790	179.575	1.36687	0.37157	3.67863	0.000234493	0.00102533	chemotaxis protein CheD	CDR20291_0460
CDR20291_RS17885	2935.72	1.36487	0.429921	3.1747	0.00149993	0.00505445	rho	CDR20291_3324
CDR20291_RS15645	211.258	1.36433	0.594803	2.29375	0.0218051	0.049607	DEAD/DEAH box helicase family protein	CDR20291_2909
CDR20291_RS15870	584.489	1.36367	0.38033	3.58548	0.000336453	0.00140338	hypothetical protein	CDR20291_2949
CDR20291_RS03920	404.146	1.36076	0.374692	3.63167	0.000281591	0.00120623	OmpA family protein	CDR20291_0673
CDR20291_RS11795	612.957	1.35989	0.503689	2.69986	0.00693678	0.0188255	peptide MFS transporter	CDR20291_2159
CDR20291_RS05705	3981.66	1.3592	0.581582	2.33707	0.0194354	0.0448718	fabG	CDR20291_1020
CDR20291_RS12445	144.049	1.35685	0.53806	2.52174	0.0116775	0.0291629	3'-5' exonuclease	CDR20291_2284
CDR20291_RS12980	708.035	1.35657	0.440478	3.07977	0.00207161	0.00667246	selD	CDR20291_2388
CDR20291_RS05895	633.706	1.35656	0.359918	3.76908	0.000163849	0.000753823	NUDIX hydrolase	CDR20291_1058
CDR20291_RS09095	4338.81	1.35564	0.506762	2.67509	0.00747081	0.0199309	2-hydroxyacyl-CoA dehydratase	CDR20291_1664
CDR20291_RS17925	567.647	1.35544	0.388244	3.49122	0.000480824	0.00191672	RNA-binding S4 domain-containing protein	CDR20291_3332
CDR20291_RS02735	1151.34	1.35306	0.383399	3.52912	0.000416941	0.0016869	transcriptional regulator	CDR20291_0449
CDR20291_RS17865	2291.63	1.35275	0.472374	2.86373	0.00418685	0.0122283	prfA	CDR20291_3320
CDR20291_RS17845	2041.2	1.346	0.490771	2.74262	0.0060951	0.0169874	rpiB	CDR20291_3316
CDR20291_RS17830	1518.98	1.34588	0.343621	3.91676	8.97464e-05	0.000439005	cytidine/deoxycytidylate deaminase family protein	CDR20291_3313
CDR20291_RS03415	114.341	1.34428	0.42272	3.18007	0.00147242	0.00497498	MBL fold metallo-hydrolase	CDR20291_0577
CDR20291_RS06340	999.963	1.34416	0.483474	2.78022	0.00543222	0.015449	MazG-like family protein	CDR20291_1143
CDR20291_RS17815	9255.76	1.34285	0.433126	3.10038	0.00193273	0.00628924	atpB	CDR20291_3310
CDR20291_RS09545	240.273	1.34228	0.413457	3.24647	0.00116844	0.00412435	ABC transporter ATP-binding protein	CDR20291_1750
CDR20291_RS06090	7240.02	1.33797	0.374838	3.56945	0.000357733	0.00147249	rpsP	CDR20291_1093
CDR20291_RS17875	254.142	1.3368	0.467605	2.85881	0.00425233	0.0124004	DUF1385 domain-containing protein	CDR20291_3322
CDR20291_RS02555	183.448	1.33276	0.460407	2.89474	0.00379473	0.0112742	flavodoxin family protein	CDR20291_0414
CDR20291_RS10000	86.5898	1.33226	0.537149	2.48024	0.0131294	0.0322785	hypothetical protein	CDR20291_1817
CDR20291_RS07400	120.085	1.32685	0.575931	2.30383	0.0212323	0.0484131	CD1871A family CXXC motif-containing protein	CDR20291_1356
CDR20291_RS16860	3330.7	1.32597	0.37058	3.57811	0.000346094	0.00143864	pepF	CDR20291_3130
CDR20291_RS19190	59.2954	1.32509	0.459329	2.88484	0.0039161	0.011562	hypothetical protein
CDR20291_RS14805	779.58	1.32255	0.365777	3.61573	0.0002995	0.00127145	dltC	CDR20291_2742
CDR20291_RS10795	6328.92	1.31967	0.325587	4.0532	5.05228e-05	0.000266386	glutamine--tRNA ligase/YqeY domain fusion protein	CDR20291_1966
CDR20291_RS17780	2279.68	1.31844	0.425791	3.09644	0.00195856	0.00635695	atpC	CDR20291_3303
CDR20291_RS03715	3354.4	1.31801	0.374218	3.52204	0.000428243	0.00172526	transporter substrate-binding domain-containing protein	CDR20291_0633
CDR20291_RS18495	3917.02	1.31641	0.331017	3.97686	6.98322e-05	0.00035345	SDR family oxidoreductase	CDR20291_3442
CDR20291_RS08975	82.6128	1.31473	0.481864	2.72843	0.00636375	0.0175838	adenosine deaminase	CDR20291_1641
CDR20291_RS14530	2124.29	1.30597	0.48369	2.70001	0.00693384	0.0188255	tgt	CDR20291_2691
CDR20291_RS18190	622.728	1.30378	0.320999	4.06163	4.87317e-05	0.000258742	DNA polymerase III subunit delta'	CDR20291_3384
CDR20291_RS02895	254.324	1.29804	0.360266	3.60299	0.000314577	0.00132606	sugar phosphate isomerase/epimerase	CDR20291_0481
CDR20291_RS17860	522.783	1.29694	0.48299	2.68524	0.00724775	0.0194845	ZIP family metal transporter	CDR20291_3319
CDR20291_RS07675	163.674	1.29624	0.562997	2.30239	0.0213131	0.0485566	anti-sigma-V factor rsiV	CDR20291_1408
CDR20291_RS17300	9820.47	1.29534	0.350934	3.69113	0.000223263	0.000987622	pyk	CDR20291_3216
CDR20291_RS13080	8452.67	1.29251	0.353083	3.66065	0.00025158	0.00109374	asparaginase	CDR20291_2408
CDR20291_RS05435	392.894	1.29146	0.385588	3.34933	0.000810072	0.002997	coaE	CDR20291_0965
CDR20291_RS14815	3104.55	1.29101	0.283564	4.55279	5.29382e-06	3.51469e-05	D-alanine--poly(phosphoribitol) ligase	CDR20291_2744
CDR20291_RS15370	11030.6	1.29073	0.355701	3.62871	0.000284839	0.00121739	C-GCAxxG-C-C family protein	CDR20291_2854
CDR20291_RS15535	107.064	1.28853	0.419469	3.07181	0.00212762	0.00682963	HAMP domain-containing histidine kinase	CDR20291_2887
CDR20291_RS18070	243.325	1.28792	0.49043	2.6261	0.00863704	0.0225193	rnmV	CDR20291_3361
CDR20291_RS09830	513.672	1.28495	0.314627	4.08403	4.42607e-05	0.00023733	PrgI family protein
CDR20291_RS18440	1362.35	1.28172	0.300737	4.26193	2.02672e-05	0.000116945	DUF1847 domain-containing protein	CDR20291_3431
CDR20291_RS14835	969.775	1.28112	0.318637	4.02061	5.80464e-05	0.000301444	HAD family phosphatase	CDR20291_2748
CDR20291_RS16840	207.251	1.28109	0.404046	3.17067	0.0015209	0.00511146	response regulator transcription factor	CDR20291_3126
CDR20291_RS19030	997.805	1.28012	0.433379	2.95382	0.00313866	0.00961119	rsmG	CDR20291_3534
CDR20291_RS17850	1044.22	1.27918	0.438937	2.91427	0.00356525	0.0107099	low molecular weight protein arginine phosphatase	CDR20291_3317
CDR20291_RS17510	915.833	1.27738	0.342609	3.72839	0.000192707	0.000868671	cbiB	CDR20291_3255
CDR20291_RS10285	83.2172	1.27516	0.55022	2.31754	0.0204743	0.046956	LysR family transcriptional regulator	CDR20291_1875
CDR20291_RS18880	516.528	1.27469	0.380883	3.34666	0.000817903	0.00301915	rlmH	CDR20291_3508
CDR20291_RS13910	982.554	1.27323	0.30365	4.19308	2.75194e-05	0.000154786	SpoIIE family protein phosphatase	CDR20291_2573
CDR20291_RS14415	831.079	1.27265	0.537826	2.36629	0.0179674	0.0421499	phospho-sugar mutase	CDR20291_2668
CDR20291_RS09440	254.649	1.27138	0.530217	2.39785	0.0164918	0.039247	pheA	CDR20291_1731
CDR20291_RS16770	768.259	1.27111	0.33672	3.77498	0.000160019	0.000738896	S8 family serine peptidase	CDR20291_3112
CDR20291_RS13215	4368.87	1.27088	0.457421	2.77835	0.00546351	0.0154915	DUF4091 domain-containing protein	CDR20291_2434
CDR20291_RS18045	967.338	1.27067	0.285864	4.44502	8.78843e-06	5.56209e-05	hypothetical protein	CDR20291_3356
CDR20291_RS07665	352.872	1.26905	0.456694	2.77878	0.00545627	0.0154915	peptidylprolyl isomerase	CDR20291_1406
CDR20291_RS16325	34907.4	1.26813	0.2876	4.40935	1.03679e-05	6.42235e-05	eno	CDR20291_3026
CDR20291_RS09465	1818.65	1.26301	0.321656	3.9266	8.61554e-05	0.000424176	PAS domain-containing protein	CDR20291_1736
CDR20291_RS03175	528.233	1.26105	0.29104	4.33291	1.47149e-05	8.7849e-05	M56 family metallopeptidase	CDR20291_0531
CDR20291_RS08245	223.419	1.25846	0.332966	3.77954	0.000157117	0.000727267	PTS sugar transporter subunit IIB	CDR20291_1500
CDR20291_RS04415	264.615	1.25782	0.375097	3.35331	0.000798512	0.0029591	glycosyltransferase family 4 protein	CDR20291_0773
CDR20291_RS11395	548.02	1.25729	0.35432	3.54846	0.000387493	0.00157955	M20 family metallopeptidase	CDR20291_2079
CDR20291_RS14425	623.463	1.25652	0.412089	3.04914	0.00229496	0.00731725	cell wall-binding protein Cwp7	CDR20291_2670
CDR20291_RS05310	3323.11	1.25502	0.332334	3.77638	0.000159125	0.000735664	ABC transporter ATP-binding protein/permease	CDR20291_0943
CDR20291_RS16400	429.246	1.2545	0.378395	3.31531	0.000915414	0.00333366	2'-5' RNA ligase family protein	CDR20291_3041
CDR20291_RS12260	2227.28	1.25447	0.314772	3.98534	6.73848e-05	0.000343817	ABC transporter permease subunit SaoP	CDR20291_2249
CDR20291_RS12970	1524.97	1.25327	0.431269	2.90602	0.00366061	0.0109271	selB	CDR20291_2386
CDR20291_RS14840	398.115	1.25212	0.317151	3.94803	7.87968e-05	0.000394088	hemolysin family protein	CDR20291_2749
CDR20291_RS03960	487.625	1.2495	0.386755	3.23074	0.00123471	0.00433005	cysteine desulfurase	CDR20291_0681
CDR20291_RS11500	155.738	1.24772	0.34267	3.64116	0.000271409	0.00116789	ROK family transcriptional regulator	CDR20291_2100
CDR20291_RS02115	11957.2	1.24669	0.491464	2.53669	0.0111905	0.028132	energy-coupling factor ABC transporter ATP-binding protein	CDR20291_0332
CDR20291_RS18940	8624.31	1.24644	0.347203	3.58995	0.000330747	0.00138548	dnaB	CDR20291_3516
CDR20291_RS15010	181.607	1.24618	0.530462	2.34923	0.0188124	0.0436728	GGDEF domain-containing protein	CDR20291_2783
CDR20291_RS14380	570.236	1.24597	0.47182	2.64078	0.00827163	0.0217009	glycosyltransferase family 2 protein	CDR20291_2661
CDR20291_RS06415	11332	1.24588	0.440645	2.8274	0.0046927	0.0135906	pnp	CDR20291_1159
CDR20291_RS17535	413.66	1.24504	0.360835	3.45045	0.000559652	0.00218726	cobU	CDR20291_3260
CDR20291_RS08455	507.697	1.24485	0.337113	3.69269	0.000221895	0.000982717	cupin domain-containing protein	CDR20291_1542
CDR20291_RS11390	459.174	1.24223	0.301308	4.1228	3.74303e-05	0.00020417	amino acid ABC transporter ATP-binding protein	CDR20291_2078
CDR20291_RS01260	1646.9	1.24078	0.423664	2.92868	0.003404	0.0102989	MATE family efflux transporter	CDR20291_0169
CDR20291_RS09490	73.47	1.23897	0.519257	2.38604	0.0170311	0.0403783	CD1845 family protein	CDR20291_1742
CDR20291_RS13380	461.165	1.23258	0.39683	3.10607	0.00189594	0.00618547	rlmN	CDR20291_2466
CDR20291_RS18280	543.101	1.22993	0.451459	2.72434	0.00644296	0.0177768	murI	CDR20291_3399
CDR20291_RS03940	503.554	1.22953	0.330309	3.72235	0.000197379	0.000886351	ATP-dependent helicase	CDR20291_0677
CDR20291_RS09175	974.155	1.22754	0.319649	3.84027	0.000122898	0.000580929	argininosuccinate synthase	CDR20291_1680
CDR20291_RS15660	56.9406	1.22366	0.443977	2.75614	0.00584883	0.0164001	hypothetical protein
CDR20291_RS08690	663.214	1.22344	0.425129	2.8778	0.00400453	0.0117866	HAMP domain-containing histidine kinase	CDR20291_1587
CDR20291_RS17795	13549.6	1.22319	0.525204	2.32899	0.0198597	0.0456845	atpA	CDR20291_3306
CDR20291_RS05450	402.78	1.22268	0.362892	3.36926	0.000753707	0.00281785	heavy-metal-associated domain-containing protein	CDR20291_0968
CDR20291_RS06755	733.371	1.21887	0.4135	2.94768	0.00320167	0.00977256	GntR family transcriptional regulator	CDR20291_1229
CDR20291_RS02125	2454.38	1.21787	0.344668	3.53346	0.000410156	0.00166122	M18 family aminopeptidase	CDR20291_0334
CDR20291_RS17515	1355.89	1.21123	0.350152	3.45915	0.000541882	0.00213099	cobyrinate a%2Cc-diamide synthase	CDR20291_3256
CDR20291_RS12975	913.791	1.20969	0.488105	2.47835	0.0131993	0.0324083	selA	CDR20291_2387
CDR20291_RS05905	411.951	1.20938	0.518052	2.33447	0.019571	0.0451026	tyrosine-type recombinase/integrase	CDR20291_1060
CDR20291_RS16845	456.339	1.20872	0.300249	4.02573	5.67995e-05	0.000295779	sensor histidine kinase	CDR20291_3127
CDR20291_RS17790	7656.36	1.20708	0.503223	2.39869	0.0164539	0.0391815	atpG	CDR20291_3305
CDR20291_RS09330	135.981	1.20482	0.441851	2.72676	0.00639595	0.0176599	histidine phosphatase family protein	CDR20291_1709
CDR20291_RS13780	248.242	1.20426	0.467541	2.57574	0.0100026	0.0255524	rsmH	CDR20291_2546
CDR20291_RS02845	582.292	1.20343	0.446358	2.69612	0.00701532	0.0189559	DUF975 family protein	CDR20291_0471
CDR20291_RS10970	204.735	1.20207	0.459024	2.61875	0.00882521	0.0229584	AAA family ATPase	CDR20291_2001
CDR20291_RS14370	1660.76	1.20116	0.442896	2.71206	0.00668668	0.0183159	UDP-glucose/GDP-mannose dehydrogenase family protein	CDR20291_2659
CDR20291_RS16135	461.276	1.19975	0.50707	2.36604	0.0179797	0.0421527	transposase
CDR20291_RS19060	831.705	1.19931	0.486769	2.46382	0.0137465	0.0336213	rnpA	CDR20291_3540
CDR20291_RS04800	813.398	1.19931	0.347291	3.45333	0.000553707	0.00217212	PaaI family thioesterase	CDR20291_0846
CDR20291_RS13255	622.785	1.19831	0.425105	2.81886	0.00481941	0.013915	hypothetical protein	CDR20291_2442
CDR20291_RS02900	924.448	1.19826	0.34115	3.51241	0.000444069	0.00178522	nucleoside kinase	CDR20291_0482
CDR20291_RS16060	107.721	1.19425	0.497156	2.40217	0.0162981	0.0388836	helix-turn-helix transcriptional regulator
CDR20291_RS11100	1980.71	1.19273	0.347978	3.4276	0.000608932	0.00235798	trxB	CDR20291_2024
CDR20291_RS14410	1015.42	1.19169	0.438379	2.71841	0.0065596	0.018046	mannose-1-phosphate guanylyltransferase	CDR20291_2667
CDR20291_RS13220	1156.69	1.19028	0.500835	2.3766	0.0174731	0.0412199	carbohydrate ABC transporter permease	CDR20291_2435
CDR20291_RS09375	12427.8	1.18815	0.352226	3.37326	0.000742847	0.00278549	cation-translocating P-type ATPase	CDR20291_1718
CDR20291_RS10340	693.67	1.18671	0.316254	3.75239	0.000175157	0.000798103	class I SAM-dependent methyltransferase	CDR20291_1886
CDR20291_RS16855	2204.72	1.18492	0.391806	3.02426	0.00249243	0.00786744	phosphate ABC transporter substrate-binding protein	CDR20291_3129
CDR20291_RS19045	2238.88	1.18463	0.380179	3.11599	0.00183329	0.0060069	protein jag	CDR20291_3537
CDR20291_RS19225	212.321	1.18422	0.4922	2.40597	0.0161294	0.0385788	hypothetical protein
CDR20291_RS07140	153.032	1.18011	0.397549	2.96847	0.00299289	0.00921692	class I SAM-dependent methyltransferase	CDR20291_1305
CDR20291_RS08790	162.071	1.17941	0.46599	2.53097	0.0113748	0.028501	GTP pyrophosphokinase	CDR20291_1607
CDR20291_RS11280	298.882	1.1699	0.32843	3.56211	0.000367884	0.00150936	DUF819 family protein	CDR20291_2057
CDR20291_RS07680	506.327	1.16644	0.463947	2.51417	0.0119313	0.0296601	DUF3298 and DUF4163 domain-containing protein	CDR20291_1409
CDR20291_RS09420	416.964	1.16472	0.390995	2.97886	0.00289323	0.00895368	aroF	CDR20291_1727
CDR20291_RS16940	8146.52	1.15975	0.384036	3.01991	0.00252854	0.00796815	glucose-6-phosphate isomerase	CDR20291_3146
CDR20291_RS13745	1320.63	1.1585	0.359885	3.21908	0.00128604	0.00446464	murG	CDR20291_2539
CDR20291_RS13190	397.129	1.15761	0.364206	3.17844	0.0014807	0.00499853	membrane protein	CDR20291_2429
CDR20291_RS12520	81.6696	1.15737	0.447034	2.589	0.00962545	0.024743	IS3 family transposase	CDR20291_2299
CDR20291_RS03340	227.385	1.15474	0.361746	3.19213	0.00141229	0.00481043	hypothetical protein	CDR20291_0563
CDR20291_RS06955	51.6884	1.15308	0.482826	2.38819	0.0169315	0.0402177	dccA	CDR20291_1267
CDR20291_RS06870	1232.9	1.1508	0.27897	4.12516	3.7047e-05	0.00020237	ABC-F family ATP-binding cassette domain-containing protein	CDR20291_1252
CDR20291_RS16330	18665.5	1.14918	0.424448	2.70748	0.00677968	0.0185038	gpmI	CDR20291_3027
CDR20291_RS00560	671.436	1.1477	0.322294	3.56104	0.000369388	0.00151389	FAD-dependent thymidylate synthase	CDR20291_0047
CDR20291_RS13525	5185.29	1.14519	0.341202	3.35633	0.000789835	0.00293556	amino acid permease	CDR20291_2495
CDR20291_RS01650	184.071	1.14516	0.401403	2.85289	0.00433237	0.0126144	FdtA/QdtA family cupin domain-containing protein
CDR20291_RS16310	3131.88	1.14202	0.491632	2.32292	0.0201834	0.046373	secG	CDR20291_3024
CDR20291_RS12465	292.474	1.14161	0.468751	2.43544	0.0148737	0.0360525	tRNA 2-thiocytidine(32) synthetase TtcA	CDR20291_2288
CDR20291_RS12460	137.035	1.13771	0.485915	2.34137	0.019213	0.0444125	exonuclease domain-containing protein	CDR20291_2287
CDR20291_RS02825	170.392	1.13383	0.465201	2.4373	0.0147975	0.0359138	CheB methylesterase domain-containing protein	CDR20291_0467
CDR20291_RS14400	512.507	1.13265	0.394484	2.87123	0.00408881	0.0119974	hypothetical protein	CDR20291_2665
CDR20291_RS11380	850.644	1.13085	0.400084	2.82653	0.00470559	0.0136175	Crp/Fnr family transcriptional regulator	CDR20291_2076
CDR20291_RS18200	180.253	1.13072	0.440006	2.56979	0.010176	0.0259606	aminotransferase class I/II-fold pyridoxal phosphate-dependent enzyme	CDR20291_3386
CDR20291_RS00075	451.846	1.13072	0.488475	2.31479	0.0206243	0.0472712	transcription repressor NadR	CDR20291_0001
CDR20291_RS09355	401.183	1.1299	0.39771	2.84102	0.00449697	0.0130536	arsenic efflux protein	CDR20291_1714
CDR20291_RS18025	4224.65	1.12792	0.322035	3.50248	0.000460946	0.00184719	glmU	CDR20291_3352
CDR20291_RS17340	702.261	1.12491	0.426889	2.63513	0.00841042	0.0220193	murB	CDR20291_3224
CDR20291_RS06350	3254.22	1.12466	0.336046	3.34674	0.00081769	0.00301915	acd	CDR20291_1145
CDR20291_RS01050	1404.03	1.11972	0.372378	3.00696	0.00263878	0.00827239	fabZ	CDR20291_0127
CDR20291_RS00830	927.249	1.11963	0.464832	2.40867	0.0160108	0.0383671	truA	CDR20291_0101
CDR20291_RS09150	999.977	1.1191	0.349367	3.20321	0.00135904	0.00466256	class I SAM-dependent RNA methyltransferase	CDR20291_1675
CDR20291_RS02505	144.77	1.11844	0.370212	3.02108	0.00251875	0.00794391	transposase
CDR20291_RS17855	1784.55	1.11708	0.416663	2.68102	0.00733984	0.0196785	L-threonylcarbamoyladenylate synthase	CDR20291_3318
CDR20291_RS12870	102.058	1.11654	0.476346	2.34397	0.0190797	0.0441852	holA	CDR20291_2367
CDR20291_RS05445	1176.6	1.11648	0.373715	2.98751	0.00281258	0.00875409	ABC transporter substrate-binding protein	CDR20291_0967
CDR20291_RS16765	1612.72	1.11595	0.309523	3.6054	0.000311671	0.00131575	bifunctional folylpolyglutamate synthase/dihydrofolate synthase	CDR20291_3111
CDR20291_RS02230	541.445	1.11405	0.425792	2.61641	0.00888588	0.0229941	hydrolase	CDR20291_0353
CDR20291_RS13425	781.158	1.11404	0.361915	3.07818	0.00208268	0.00670241	gmk	CDR20291_2475
CDR20291_RS05725	891.614	1.10985	0.430494	2.57809	0.00993484	0.025448	sigma 54-interacting transcriptional regulator	CDR20291_1024
CDR20291_RS14055	10561	1.10689	0.378526	2.9242	0.00345338	0.0104279	cell wall-binding protein Cwp22	CDR20291_2601
CDR20291_RS11355	388.556	1.10622	0.41656	2.65561	0.00791642	0.0208846	XRE family transcriptional regulator	CDR20291_2071
CDR20291_RS13610	153.748	1.10446	0.370397	2.98183	0.00286533	0.0088891	hypothetical protein	CDR20291_2512
CDR20291_RS02120	2423.77	1.10254	0.343666	3.20818	0.0013358	0.00459113	DUF3553 domain-containing protein	CDR20291_0333
CDR20291_RS05910	1742.02	1.10178	0.345785	3.18632	0.00144094	0.0048948	phosphopentomutase	CDR20291_1061
CDR20291_RS04690	1704.92	1.10157	0.331147	3.32653	0.000879332	0.00321771	tnpB	CDR20291_0826
CDR20291_RS13105	505.035	1.09728	0.39975	2.7449	0.00605288	0.0168973	yqeK	CDR20291_2412
CDR20291_RS10390	1515.22	1.09547	0.346594	3.16066	0.0015741	0.00525762	methionine gamma-lyase family protein	CDR20291_1896
CDR20291_RS12545	3846.64	1.09025	0.361426	3.01653	0.00255684	0.00804397	helix-turn-helix transcriptional regulator	CDR20291_2303
CDR20291_RS09370	2186.85	1.0844	0.364714	2.97328	0.00294632	0.00909568	yaaA	CDR20291_1717
CDR20291_RS12675	1844.62	1.08435	0.347809	3.11766	0.00182291	0.00597809	mgtE	CDR20291_2328
CDR20291_RS13200	338.452	1.08392	0.400966	2.70328	0.00686589	0.0186887	putative membrane protein	CDR20291_2431
CDR20291_RS14800	147.191	1.08287	0.440231	2.45978	0.013902	0.0339579	DeoR/GlpR family DNA-binding transcription regulator	CDR20291_2741
CDR20291_RS04190	998.661	1.08204	0.346112	3.12627	0.00177039	0.00582601	substrate-binding domain-containing protein	CDR20291_0727
CDR20291_RS02130	1522.53	1.079	0.339192	3.18108	0.00146728	0.00496649	patatin-like phospholipase family protein	CDR20291_0335
CDR20291_RS14265	2025.78	1.0789	0.373543	2.8883	0.00387332	0.0114896	scfB	CDR20291_2638
CDR20291_RS13030	581.662	1.07372	0.373854	2.87202	0.0040786	0.0119767	multidrug efflux MFS transporter	CDR20291_2398
CDR20291_RS02950	2706.75	1.07145	0.2822	3.79679	0.000146584	0.000682658	DegV family protein	CDR20291_0492
CDR20291_RS17475	854.613	1.06249	0.31298	3.39474	0.000686935	0.00262593	cobalt-precorrin-4 methyltransferase	CDR20291_3248
CDR20291_RS14150	440.571	1.06227	0.381618	2.7836	0.00537591	0.0153465	threonine/serine exporter family protein	CDR20291_2616
CDR20291_RS18490	2082.65	1.0617	0.345864	3.0697	0.00214271	0.00687226	metallophosphoesterase	CDR20291_3441
CDR20291_RS03755	585.643	1.06163	0.393963	2.69473	0.00704452	0.0190212	tetratricopeptide repeat protein	CDR20291_0640
CDR20291_RS10960	1878.88	1.05944	0.316322	3.34925	0.000810321	0.002997	sigma 54-interacting transcriptional regulator	CDR20291_1999
CDR20291_RS06875	307.931	1.05625	0.317355	3.3283	0.000873776	0.00320047	M15 family metallopeptidase	CDR20291_1253
CDR20291_RS04555	530.521	1.05406	0.341111	3.09008	0.002001	0.00647803	sulfate/molybdate ABC transporter ATP-binding protein	CDR20291_0800
CDR20291_RS13195	383.281	1.05276	0.387426	2.71733	0.00658108	0.018092	MBOAT family protein	CDR20291_2430
CDR20291_RS02880	234.557	1.04785	0.335288	3.12521	0.00177678	0.00584196	RsmB/NOP family class I SAM-dependent RNA methyltransferase	CDR20291_0478
CDR20291_RS01440	1148.26	1.04692	0.284327	3.68209	0.000231326	0.00101617	GGDEF domain-containing protein	CDR20291_0205
CDR20291_RS18890	1241.76	1.04565	0.309523	3.37825	0.000729483	0.00274625	MBL fold metallo-hydrolase	CDR20291_3510
CDR20291_RS02800	366.034	1.04484	0.392769	2.66018	0.00780985	0.0206609	diguanylate cyclase	CDR20291_0462
CDR20291_RS11180	232.702	1.04433	0.396582	2.63333	0.00845513	0.022121	helix-turn-helix domain-containing protein	CDR20291_2038
CDR20291_RS02780	268.336	1.04271	0.417532	2.49732	0.0125134	0.0309045	response regulator	CDR20291_0458
CDR20291_RS06485	809.697	1.0393	0.410341	2.53278	0.0113163	0.0283919	undecaprenyl-diphosphate phosphatase	CDR20291_1173
CDR20291_RS01025	1505.01	1.0392	0.360164	2.88534	0.00390987	0.011562	murA	CDR20291_0122
CDR20291_RS19050	2767.68	1.03902	0.353515	2.93913	0.00329139	0.0100061	YidC/Oxa1 family membrane protein insertase	CDR20291_3538
CDR20291_RS10810	533.418	1.03787	0.414684	2.50281	0.0123213	0.0304697	DUF4003 domain-containing protein	CDR20291_1969
CDR20291_RS10385	2111.33	1.03769	0.327434	3.16917	0.00152877	0.00513337	pepV	CDR20291_1895
CDR20291_RS02215	2003.19	1.03759	0.388649	2.66974	0.00759107	0.0202091	metallophosphoesterase	CDR20291_0350
CDR20291_RS14420	955.53	1.03507	0.451288	2.2936	0.0218135	0.049607	murJ	CDR20291_2669
CDR20291_RS00575	985.619	1.03495	0.370676	2.79206	0.00523732	0.014996	sigH	CDR20291_0050
CDR20291_RS15895	133.482	1.03127	0.350568	2.9417	0.00326415	0.00994727	beta-glucoside-specific PTS transporter subunit IIABC	CDR20291_2955
CDR20291_RS11405	1309.28	1.03029	0.345647	2.98076	0.00287533	0.00891282	amino acid ABC transporter permease	CDR20291_2081
CDR20291_RS16335	8214.32	1.03016	0.387747	2.65679	0.00788884	0.0208339	tpiA	CDR20291_3028
CDR20291_RS06880	153.416	1.02866	0.448581	2.29314	0.0218401	0.0496079	ddlR	CDR20291_1254
CDR20291_RS02605	1451.14	1.0279	0.338149	3.0398	0.00236733	0.00752267	HAMP domain-containing histidine kinase	CDR20291_0424
CDR20291_RS14680	584.462	1.02462	0.375343	2.72984	0.00633659	0.0175343	MarR family winged helix-turn-helix transcriptional regulator	CDR20291_2718
CDR20291_RS13355	3241.8	1.0244	0.280914	3.64665	0.000265677	0.00114975	rpe	CDR20291_2461
CDR20291_RS14155	324.914	1.0216	0.383849	2.66146	0.00778033	0.0206116	threonine/serine exporter family protein	CDR20291_2617
CDR20291_RS17330	1751.1	1.0211	0.328048	3.11266	0.0018541	0.00606986	rapZ	CDR20291_3222
CDR20291_RS13120	3207.7	1.01739	0.406474	2.50297	0.0123154	0.0304697	alpha-amylase family glycosyl hydrolase	CDR20291_2415
CDR20291_RS05890	932.413	1.01403	0.374046	2.71096	0.00670884	0.0183633	DUF3866 family protein	CDR20291_1057
CDR20291_RS02580	293.52	1.01259	0.299328	3.38289	0.000717284	0.00271651	hypothetical protein	CDR20291_0419
CDR20291_RS04055	222.768	1.01169	0.38471	2.62975	0.00854488	0.022325	spoIIAA	CDR20291_0699
CDR20291_RS13430	382.607	1.01101	0.426276	2.37173	0.0177052	0.041638	YicC family protein	CDR20291_2476
CDR20291_RS08430	1814.72	1.01099	0.349473	2.89289	0.00381715	0.0113319	toxic anion resistance protein	CDR20291_1537
CDR20291_RS08810	412.489	1.00939	0.396306	2.54699	0.0108656	0.027435	MogA/MoaB family molybdenum cofactor biosynthesis protein	CDR20291_1611
CDR20291_RS01060	4613.06	1.00496	0.294126	3.41675	0.000633736	0.00244404	metK	CDR20291_0129
CDR20291_RS06270	3990.28	1.00456	0.340293	2.95205	0.00315674	0.00965097	ribonuclease J	CDR20291_1129
CDR20291_RS18945	1699.58	1.0023	0.344552	2.90899	0.00362593	0.0108577	rplI	CDR20291_3517
CDR20291_RS14065	1797.5	1.00083	0.403582	2.47986	0.0131433	0.0322918	galU	CDR20291_2603
CDR20291_RS13060	50.0805	0.999442	0.426623	2.34268	0.0191458	0.044284	PTS glucose transporter subunit IIA	CDR20291_2404
CDR20291_RS14015	750.306	0.99812	0.394973	2.52706	0.0115023	0.0287633	amidohydrolase	CDR20291_2593
CDR20291_RS11020	248.183	0.99784	0.392325	2.5434	0.0109778	0.0276893	flippase-like domain-containing protein	CDR20291_2010
CDR20291_RS17955	1316.17	0.996817	0.409091	2.43666	0.0148235	0.0359537	mfd	CDR20291_3338
CDR20291_RS05915	1407	0.996514	0.367635	2.71061	0.00671596	0.0183686	purine-nucleoside phosphorylase	CDR20291_1062
CDR20291_RS13520	400.023	0.995779	0.338769	2.9394	0.00328845	0.0100061	5'-methylthioadenosine/adenosylhomocysteine nucleosidase	CDR20291_2494
CDR20291_RS03080	453.628	0.993352	0.423667	2.34465	0.0190447	0.0441312	hypothetical protein	CDR20291_0513
CDR20291_RS13755	1385.17	0.987946	0.3315	2.98023	0.00288036	0.00892111	murD	CDR20291_2541
CDR20291_RS17600	456.756	0.987319	0.42592	2.31808	0.0204447	0.0469164	Gfo/Idh/MocA family oxidoreductase	CDR20291_3272
CDR20291_RS19230	5653.76	0.987277	0.328093	3.00914	0.00261988	0.00822862	hypothetical protein	CDR20291_2982
CDR20291_RS06820	823.054	0.986658	0.297296	3.31877	0.000904143	0.00330447	M55 family metallopeptidase	CDR20291_1242
CDR20291_RS16665	402.758	0.983325	0.357319	2.75195	0.00592408	0.0165621	sigma 54-interacting transcriptional regulator	CDR20291_3093
CDR20291_RS03710	2013.25	0.982281	0.338687	2.90026	0.00372855	0.0111211	nitroreductase family protein	CDR20291_0632
CDR20291_RS02485	771.79	0.980184	0.325992	3.00677	0.00264036	0.00827239	HAMP domain-containing histidine kinase	CDR20291_0402
CDR20291_RS12685	543.2	0.980114	0.357954	2.7381	0.00617954	0.017175	cytidine deaminase	CDR20291_2330
CDR20291_RS01330	3623.85	0.976282	0.411609	2.37187	0.0176983	0.041638	C40 family peptidase	CDR20291_0184
CDR20291_RS02490	527.242	0.975876	0.286187	3.40992	0.000649821	0.00249845	response regulator transcription factor	CDR20291_0403
CDR20291_RS18240	1261.21	0.975812	0.372267	2.62127	0.0087604	0.0228122	dusB	CDR20291_3391
CDR20291_RS18885	1435.07	0.972923	0.331959	2.93085	0.00338033	0.0102437	EAL domain-containing protein	CDR20291_3509
CDR20291_RS00490	187.258	0.964025	0.396471	2.43152	0.0150358	0.0363525	lipoate--protein ligase	CDR20291_0035
CDR20291_RS11130	983.106	0.958039	0.356806	2.68504	0.0072521	0.0194845	sel1 repeat family protein	CDR20291_2030
CDR20291_RS16210	161.792	0.957924	0.388977	2.46267	0.0137905	0.0337072	Fic family protein	CDR20291_3006
CDR20291_RS13420	865.265	0.957087	0.397835	2.40574	0.0161398	0.0385788	rpoZ	CDR20291_2474
CDR20291_RS05250	2202.2	0.956664	0.372834	2.56593	0.0102901	0.0262338	aminopeptidase	CDR20291_0931
CDR20291_RS11200	1956.97	0.956141	0.370544	2.58037	0.00986937	0.0253145	isoprenyl transferase	CDR20291_2042
CDR20291_RS05870	1085.85	0.9561	0.319131	2.99595	0.00273591	0.00853648	steA	CDR20291_1053
CDR20291_RS17960	249.663	0.955607	0.349159	2.73688	0.00620247	0.0172261	pth	CDR20291_3339
CDR20291_RS15670	367.26	0.955271	0.400067	2.38778	0.0169507	0.0402379	type I restriction-modification system subunit M	CDR20291_2912
CDR20291_RS05830	2351.03	0.95173	0.296572	3.20911	0.00133148	0.00458043	dxs	CDR20291_1045
CDR20291_RS05130	127.105	0.950653	0.397597	2.39099	0.0168028	0.0399369	hypothetical protein	CDR20291_0908
CDR20291_RS11570	229.619	0.950146	0.398383	2.38501	0.0170789	0.0404662	flavodoxin	CDR20291_2114
CDR20291_RS15600	867.709	0.946911	0.325642	2.90783	0.0036395	0.0108853	ROK family transcriptional regulator	CDR20291_2900
CDR20291_RS15590	299.689	0.946315	0.361531	2.61752	0.00885709	0.0229809	xylA	CDR20291_2898
CDR20291_RS19055	572.448	0.946208	0.318442	2.97137	0.00296475	0.00914514	yidD	CDR20291_3539
CDR20291_RS02835	1669.72	0.941364	0.343259	2.74243	0.00609862	0.0169874	ornithine cyclodeaminase family protein	CDR20291_0469
CDR20291_RS15635	1462.4	0.939891	0.399675	2.35163	0.0186911	0.0434978	ECF transporter S component	CDR20291_2907
CDR20291_RS03965	1049.91	0.93962	0.374841	2.50672	0.0121859	0.0302136	thiI	CDR20291_0682
CDR20291_RS07440	1074.13	0.935608	0.298139	3.13816	0.00170012	0.00562895	DUF2520 domain-containing protein	CDR20291_1363
CDR20291_RS06230	954.542	0.931866	0.394897	2.35977	0.0182863	0.0427309	mnmA	CDR20291_1121
CDR20291_RS18470	700.595	0.929813	0.318376	2.92048	0.00349489	0.0105319	ATP-binding protein	CDR20291_3437
CDR20291_RS03595	6061.75	0.927736	0.346261	2.6793	0.00737773	0.0197243	infC	CDR20291_0611
CDR20291_RS02600	553.591	0.924265	0.342371	2.6996	0.00694224	0.0188255	response regulator transcription factor	CDR20291_0423
CDR20291_RS05115	1519.19	0.924189	0.358672	2.5767	0.00997487	0.0255332	NAD(+)/NADH kinase	CDR20291_0905
CDR20291_RS05885	799.102	0.918109	0.340278	2.69812	0.00697328	0.0188692	glycosyl transferase	CDR20291_1056
CDR20291_RS11295	2939.52	0.916373	0.315153	2.90771	0.00364088	0.0108853	hydF	CDR20291_2060
CDR20291_RS13005	703.74	0.914319	0.383801	2.38227	0.017206	0.0407421	Cof-type HAD-IIB family hydrolase	CDR20291_2393
CDR20291_RS05520	2085.55	0.911552	0.387389	2.35307	0.0186192	0.0433837	mreC	CDR20291_0983
CDR20291_RS17335	882.049	0.908491	0.360461	2.52036	0.0117236	0.0292588	PHP domain-containing protein	CDR20291_3223
CDR20291_RS14795	1033.05	0.908383	0.302258	3.00533	0.00265297	0.00830504	-
CDR20291_RS15375	7459.27	0.906106	0.293848	3.08359	0.00204519	0.00660419	TDT family transporter	CDR20291_2855
CDR20291_RS12960	1678.39	0.904736	0.304534	2.97089	0.00296939	0.009152	manA	CDR20291_2384
CDR20291_RS18185	2439.96	0.903524	0.288397	3.13292	0.00173079	0.00572051	stage 0 sporulation family protein	CDR20291_3383
CDR20291_RS10400	1579.48	0.90144	0.358225	2.51641	0.0118558	0.0295277	miaA	CDR20291_1898
CDR20291_RS04765	4659.42	0.89347	0.27178	3.28747	0.0010109	0.00364638	S1 RNA-binding domain-containing protein	CDR20291_0839
CDR20291_RS08620	662.729	0.890444	0.373896	2.38153	0.017241	0.0407739	helix-turn-helix transcriptional regulator	CDR20291_1572
CDR20291_RS13435	459.405	0.889641	0.327823	2.71378	0.00665201	0.0182605	dapF	CDR20291_2477
CDR20291_RS15455	4103.21	0.886135	0.385461	2.2989	0.0215109	0.0489776	peptide MFS transporter	CDR20291_2871
CDR20291_RS10855	318.051	0.886083	0.341133	2.59747	0.00939126	0.0242357	yqeC	CDR20291_1978
CDR20291_RS06585	100.014	0.876855	0.379314	2.31168	0.0207951	0.0476053	two-component system sensor histidine kinase	CDR20291_1194
CDR20291_RS07390	16905.7	0.873792	0.331314	2.63735	0.00835556	0.0218908	cdeA	CDR20291_1354
CDR20291_RS12680	979.532	0.87334	0.347901	2.51031	0.0120624	0.0299663	era	CDR20291_2329
CDR20291_RS06050	12437.7	0.86272	0.368569	2.34073	0.0192462	0.0444622	efp	CDR20291_1085
CDR20291_RS01655	475.424	0.861356	0.312883	2.75297	0.00590582	0.0165232	DegT/DnrJ/EryC1/StrS family aminotransferase	CDR20291_0247
CDR20291_RS05430	1989.18	0.859045	0.313334	2.74162	0.00611363	0.0170167	polA	CDR20291_0964
CDR20291_RS06260	11985.8	0.858425	0.342194	2.50859	0.0121214	0.0300733	transcriptional repressor	CDR20291_1127
CDR20291_RS10415	1113.21	0.856925	0.316163	2.71039	0.00672046	0.0183686	ABC transporter ATP-binding protein	CDR20291_1901
CDR20291_RS17485	332.054	0.85358	0.309981	2.75366	0.00589338	0.0165006	cobalt-precorrin-7 (C(5))-methyltransferase	CDR20291_3250
CDR20291_RS10420	1874.56	0.851738	0.307487	2.77	0.00560569	0.0158119	ABC transporter substrate-binding protein	CDR20291_1902
CDR20291_RS09145	388.436	0.846703	0.322358	2.62659	0.00862451	0.0225021	larE	CDR20291_1674
CDR20291_RS04700	351.108	0.842386	0.353703	2.38162	0.0172366	0.0407739	hypothetical protein
CDR20291_RS09340	501.619	0.838692	0.35337	2.37341	0.0176246	0.0415516	cmk	CDR20291_1711
CDR20291_RS11195	932.188	0.833249	0.360917	2.3087	0.0209602	0.0478674	phosphatidate cytidylyltransferase	CDR20291_2041
CDR20291_RS00570	1037.84	0.826653	0.351811	2.34971	0.0187881	0.0436728	NYN domain-containing protein	CDR20291_0049
CDR20291_RS15250	2270.73	0.824035	0.324891	2.53635	0.0112016	0.0281414	ABC transporter ATP-binding protein	CDR20291_2832
CDR20291_RS05050	1954.2	0.823472	0.356466	2.3101	0.0208824	0.0477763	N-acetylmuramoyl-L-alanine amidase	CDR20291_0892
CDR20291_RS13045	153.298	0.814182	0.336601	2.41883	0.0155704	0.0374064	6-phospho-alpha-glucosidase	CDR20291_2401
CDR20291_RS14675	2108.17	0.813659	0.29362	2.77113	0.00558626	0.0157688	oxidoreductase	CDR20291_2717
CDR20291_RS05550	2176.31	0.809187	0.310459	2.60642	0.00914934	0.0236436	rodA	CDR20291_0989
CDR20291_RS13360	1049.25	0.806298	0.307961	2.61818	0.00883992	0.0229692	rsgA	CDR20291_2462
CDR20291_RS15625	663.887	0.799268	0.30818	2.59351	0.00950014	0.0245	glycosyl hydrolase	CDR20291_2905
CDR20291_RS05590	785.87	0.795086	0.296547	2.68115	0.00733706	0.0196785	Rne/Rng family ribonuclease	CDR20291_0997
CDR20291_RS13415	2859.61	0.789003	0.28555	2.7631	0.00572557	0.016114	coaBC	CDR20291_2473
CDR20291_RS08510	1830.84	0.788642	0.338095	2.3326	0.0196691	0.045301	Na+/H+ antiporter NhaC family protein	CDR20291_1553
CDR20291_RS18460	322.846	0.772185	0.326187	2.36731	0.017918	0.04206	hypothetical protein	CDR20291_3435
CDR20291_RS17480	571.11	0.743477	0.306198	2.42809	0.0151784	0.0366273	decarboxylating cobalt-precorrin-6B (C(15))-methyltransferase	CDR20291_3249
CDR20291_RS00095	1114.19	0.738019	0.3197	2.30847	0.0209728	0.0478674	tRNA-Ser	CDR20291_t11
CDR20291_RS02955	594.595	0.72343	0.313248	2.30945	0.0209188	0.0478294	BMP family ABC transporter substrate-binding protein	CDR20291_0493
CDR20291_RS18655	2079.18	0.720521	0.302718	2.38017	0.0173045	0.0408476	TetR/AcrR family transcriptional regulator	CDR20291_3469
CDR20291_RS01520	616.999	0.700143	0.288504	2.42681	0.0152324	0.0367341	purD	CDR20291_0221
CDR20291_RS13035	502.6	-0.695811	0.296604	-2.34593	0.0189799	0.0440347	transglutaminase-like domain-containing protein	CDR20291_2399
CDR20291_RS18650	1785.14	-0.72721	0.289869	-2.50875	0.0121158	0.0300733	alpha/beta hydrolase	CDR20291_3468
CDR20291_RS15330	1021.55	-0.740816	0.310364	-2.38692	0.0169901	0.0403062	redoxin family protein	CDR20291_2846
CDR20291_RS00395	4064.55	-0.783891	0.292478	-2.68018	0.00735833	0.019691	radA	CDR20291_0016
CDR20291_RS13040	456.31	-0.790993	0.327509	-2.41518	0.0157274	0.0377359	helix-turn-helix transcriptional regulator	CDR20291_2400
CDR20291_RS07575	6331.78	-0.795692	0.345392	-2.30374	0.0212374	0.0484131	ABC transporter permease	CDR20291_1389
CDR20291_RS17720	1250.43	-0.796096	0.326577	-2.4377	0.0147812	0.0358971	S41 family peptidase	CDR20291_3291
CDR20291_RS04285	583.695	-0.803532	0.345011	-2.329	0.0198589	0.0456845	beta-glucoside-specific PTS transporter subunit IIABC	CDR20291_0747
CDR20291_RS01625	242.032	-0.811622	0.300729	-2.69885	0.00695803	0.0188414	bifunctional glycosyltransferase family 2 protein/class I SAM-dependent methyltransferase	CDR20291_0242
CDR20291_RS14750	775.303	-0.827029	0.350493	-2.35961	0.0182939	0.0427309	serS	CDR20291_2731
CDR20291_RS17055	16728.6	-0.828438	0.34994	-2.36737	0.017915	0.04206	rph	CDR20291_3169
CDR20291_RS15430	5402.05	-0.839777	0.333747	-2.51621	0.0118625	0.0295277	PRD domain-containing protein	CDR20291_2866
CDR20291_RS05395	370.666	-0.840761	0.349724	-2.40407	0.0162138	0.0387068	transposase
CDR20291_RS04595	676.601	-0.84809	0.331858	-2.55558	0.0106011	0.0268641	bifunctional ADP-dependent NAD(P)H-hydrate dehydratase/NAD(P)H-hydrate epimerase	CDR20291_0808
CDR20291_RS14045	430.027	-0.87217	0.305916	-2.85101	0.00435802	0.0126697	LysR family transcriptional regulator	CDR20291_2599
CDR20291_RS02685	188.935	-0.874007	0.330479	-2.64467	0.00817709	0.0214975	cell wall-binding repeat-containing protein	CDR20291_0440
CDR20291_RS02160	137.444	-0.874792	0.341719	-2.55997	0.0104681	0.0265803	adhE	CDR20291_0339
CDR20291_RS06750	1021.01	-0.885375	0.358814	-2.4675	0.013606	0.0333205	glpK	CDR20291_1228
CDR20291_RS01630	281.613	-0.891817	0.355962	-2.50537	0.0122324	0.0303091	glycosyltransferase	CDR20291_0243
CDR20291_RS11135	282.419	-0.894311	0.371741	-2.40574	0.0161398	0.0385788	AEC family transporter	CDR20291_2031
CDR20291_RS01825	341.463	-0.903708	0.322769	-2.79986	0.00511247	0.0146829	AraC family transcriptional regulator	CDR20291_0280
CDR20291_RS01550	372.544	-0.911118	0.382768	-2.38034	0.0172968	0.0408476	lytic transglycosylase domain-containing protein	CDR20291_0227
CDR20291_RS15930	69.8854	-0.919861	0.363615	-2.52977	0.0114138	0.0285608	XRE family transcriptional regulator	CDR20291_2960
CDR20291_RS14460	4569.47	-0.922364	0.379427	-2.43094	0.0150597	0.0363872	cell wall-binding repeat-containing protein	CDR20291_2678
CDR20291_RS14660	2482.82	-0.933554	0.38094	-2.45066	0.0142595	0.0347863	flavodoxin
CDR20291_RS11160	4160.18	-0.936371	0.381063	-2.45726	0.0140001	0.0341753	DUF5780 domain-containing protein	CDR20291_2034
CDR20291_RS16485	123.033	-0.941177	0.396799	-2.37192	0.0176958	0.041638	cme	CDR20291_3058
CDR20291_RS10010	1342.47	-0.941981	0.387052	-2.43373	0.0149441	0.0361769	cytidine/deoxycytidylate deaminase family protein	CDR20291_1819
CDR20291_RS08345	418.763	-0.943098	0.341803	-2.75919	0.00579451	0.0162598	PepSY domain-containing protein	CDR20291_1520
CDR20291_RS04320	489.869	-0.943528	0.38843	-2.42908	0.0151371	0.0365508	ABC transporter permease	CDR20291_0754
CDR20291_RS10540	387.95	-0.944594	0.355852	-2.65446	0.00794352	0.0209415	autorepressor SdpR family transcription factor	CDR20291_1920
CDR20291_RS17650	1600.79	-0.944714	0.339552	-2.78224	0.00539858	0.0153764	recombinase family protein	CDR20291_3281
CDR20291_RS10005	420.493	-0.953501	0.330237	-2.88732	0.00388533	0.0115163	N-acetylmuramoyl-L-alanine amidase	CDR20291_1818
CDR20291_RS00405	3297.54	-0.962365	0.306169	-3.14325	0.00167085	0.0055612	PIN/TRAM domain-containing protein	CDR20291_0018
CDR20291_RS07220	757.868	-0.963352	0.330768	-2.91247	0.0035858	0.0107631	ABC transporter ATP-binding protein/permease	CDR20291_1321
CDR20291_RS14910	509.504	-0.973711	0.413171	-2.35668	0.0184393	0.0430176	TldD/PmbA family protein	CDR20291_2763
CDR20291_RS08715	747.406	-0.979214	0.376977	-2.59754	0.00938931	0.0242357	hypothetical protein	CDR20291_1592
CDR20291_RS06470	30466.4	-0.980022	0.305368	-3.20931	0.00133052	0.00458043	rny	CDR20291_1170
CDR20291_RS09005	1594.76	-0.989441	0.312841	-3.16276	0.00156284	0.00522461	TetR/AcrR family transcriptional regulator	CDR20291_1646
CDR20291_RS16525	349.233	-1.0023	0.352764	-2.84128	0.00449328	0.0130529	nitroreductase family protein	CDR20291_3065
CDR20291_RS09010	425.829	-1.00938	0.368283	-2.74077	0.00612948	0.0170483	ABC transporter ATP-binding protein	CDR20291_1647
CDR20291_RS18540	217.132	-1.01502	0.397784	-2.5517	0.0107199	0.0271109	staygreen family protein	CDR20291_3451
CDR20291_RS13605	128.371	-1.02265	0.383247	-2.66837	0.00762193	0.0202487	ACT domain-containing protein	CDR20291_2511
CDR20291_RS10780	3834.13	-1.02703	0.356001	-2.8849	0.00391538	0.011562	hypothetical protein	CDR20291_1963
CDR20291_RS01555	293.554	-1.02805	0.370594	-2.77407	0.005536	0.0156502	YaaR family protein	CDR20291_0228
CDR20291_RS13740	64.5501	-1.02828	0.442664	-2.32293	0.0201829	0.046373	FtsQ-type POTRA domain-containing protein	CDR20291_2538
CDR20291_RS14765	2419.94	-1.02994	0.325623	-3.16297	0.00156167	0.00522461	YhdH/YhfP family quinone oxidoreductase	CDR20291_2734
CDR20291_RS08100	4319.38	-1.03113	0.398487	-2.58761	0.00966442	0.0248056	SGNH/GDSL hydrolase family protein	CDR20291_1473
CDR20291_RS03635	248.978	-1.03346	0.406609	-2.54165	0.0110329	0.0278098	hypothetical protein	CDR20291_0618
CDR20291_RS02480	392.764	-1.03941	0.318873	-3.25965	0.00111552	0.00397455	ABC transporter permease	CDR20291_0401
CDR20291_RS01285	546.373	-1.04311	0.389544	-2.67778	0.00741119	0.0197986	CapA family protein	CDR20291_0174
CDR20291_RS03125	90.2714	-1.04332	0.397012	-2.62793	0.00859074	0.0224294	spore coat protein CotJB	CDR20291_0522
CDR20291_RS00520	166.705	-1.04418	0.40881	-2.55419	0.0106434	0.0269533	hypothetical protein
CDR20291_RS12925	125.669	-1.05649	0.373992	-2.82489	0.00472961	0.0136766	PatB family C-S lyase	CDR20291_2377
CDR20291_RS04000	98.5347	-1.07318	0.379546	-2.82753	0.0046908	0.0135906	DEAD/DEAH box helicase	CDR20291_0689
CDR20291_RS01815	1030.69	-1.08148	0.357031	-3.02909	0.0024529	0.00776854	iron-containing alcohol dehydrogenase	CDR20291_0278
CDR20291_RS08955	86.8496	-1.08158	0.369064	-2.93059	0.00338316	0.0102441	sarcosine reductase complex component B subunit alpha	CDR20291_1637
CDR20291_RS04405	6277.56	-1.09553	0.406601	-2.69437	0.00705219	0.0190284	phosphoribosylaminoimidazolecarboxamide formyltransferase	CDR20291_0771
CDR20291_RS02475	125.058	-1.09797	0.46269	-2.37301	0.0176436	0.0415705	ABC transporter ATP-binding protein	CDR20291_0400
CDR20291_RS04100	148.836	-1.09928	0.334313	-3.28818	0.00100837	0.00364071	M20 family metallopeptidase	CDR20291_0708
CDR20291_RS11360	20502.5	-1.10203	0.414636	-2.65784	0.00786439	0.0207907	msrA	CDR20291_2072
CDR20291_RS01435	169.142	-1.10221	0.368792	-2.9887	0.00280163	0.00872717	uvrA	CDR20291_0204
CDR20291_RS02675	105.124	-1.10227	0.454754	-2.42388	0.0153557	0.036961	response regulator transcription factor	CDR20291_0438
CDR20291_RS16170	62.4675	-1.10676	0.473626	-2.33677	0.019451	0.0448804	hypothetical protein
CDR20291_RS09020	127.86	-1.10767	0.356003	-3.11141	0.00186197	0.00609035	hypothetical protein	CDR20291_1649
CDR20291_RS02170	220.329	-1.11289	0.349111	-3.18779	0.00143366	0.00487444	FtsX-like permease family protein	CDR20291_0341
CDR20291_RS06355	3812.16	-1.12242	0.420977	-2.66623	0.00767081	0.0203642	PolC-type DNA polymerase III	CDR20291_1146
CDR20291_RS11775	1865.73	-1.12532	0.312347	-3.6028	0.000314813	0.00132606	hypothetical protein	CDR20291_2155
CDR20291_RS12860	376.408	-1.1298	0.466785	-2.42038	0.0155043	0.0372712	helix-turn-helix domain-containing protein	CDR20291_2365
CDR20291_RS11065	215.888	-1.13338	0.417163	-2.71688	0.00658999	0.0181034	hypothetical protein	CDR20291_2019
CDR20291_RS09635	101.204	-1.14264	0.443205	-2.57813	0.00993368	0.025448	hypothetical protein
CDR20291_RS07005	1168.83	-1.14389	0.319884	-3.57597	0.000348934	0.00144569	helix-turn-helix domain-containing protein	CDR20291_1278
CDR20291_RS16560	150.111	-1.14645	0.449015	-2.55327	0.0106718	0.0270073	DUF3781 domain-containing protein	CDR20291_3072
CDR20291_RS08190	36.488	-1.14919	0.489118	-2.34952	0.0187978	0.0436728	kdpB	CDR20291_1490
CDR20291_RS14695	8536.57	-1.1508	0.361363	-3.18461	0.00144947	0.00491498	zmp1	CDR20291_2721
CDR20291_RS05925	955.283	-1.15438	0.338334	-3.41197	0.000644955	0.00248226	mltG	CDR20291_1064
CDR20291_RS14950	1725.93	-1.16244	0.350725	-3.31439	0.000918433	0.00334144	ABC transporter ATP-binding protein	CDR20291_2771
CDR20291_RS01240	48.6364	-1.16419	0.449679	-2.58895	0.009627	0.024743	APC family permease	CDR20291_0165
CDR20291_RS08230	312.132	-1.17135	0.452219	-2.59023	0.00959109	0.024701	thiD	CDR20291_1497
CDR20291_RS04225	34.986	-1.17175	0.49759	-2.35485	0.0185302	0.0432029	acyl-CoA dehydrogenase family protein	CDR20291_0734
CDR20291_RS03345	2501.18	-1.1814	0.469616	-2.51567	0.0118808	0.0295539	helix-turn-helix transcriptional regulator	CDR20291_0564
CDR20291_RS14715	141.25	-1.18614	0.378911	-3.13038	0.00174578	0.00576001	calcium-translocating P-type ATPase%2C PMCA-type	CDR20291_2724
CDR20291_RS03505	984.512	-1.18857	0.429753	-2.7657	0.00568	0.0160096	HAMP domain-containing histidine kinase	CDR20291_0592
CDR20291_RS15470	5718.35	-1.19007	0.406992	-2.92407	0.00345488	0.0104279	ATP-binding protein	CDR20291_2874
CDR20291_RS12825	690.368	-1.19091	0.374369	-3.18112	0.00146707	0.00496649	amino acid permease	CDR20291_2358
CDR20291_RS06320	295.482	-1.19108	0.487065	-2.44543	0.0144679	0.0352493	MarR family transcriptional regulator	CDR20291_1139
CDR20291_RS17005	59.9652	-1.19117	0.431239	-2.76221	0.00574122	0.0161341	ATP-binding protein	CDR20291_3159
CDR20291_RS02175	199.704	-1.19197	0.341814	-3.48719	0.000488122	0.0019397	GHKL domain-containing protein	CDR20291_0342
CDR20291_RS02915	5599.43	-1.19214	0.357035	-3.33901	0.000840779	0.00309756	deoxyribonuclease IV	CDR20291_0485
CDR20291_RS07710	966.768	-1.19834	0.405631	-2.95427	0.00313413	0.00960509	site-specific integrase	CDR20291_1415
CDR20291_RS15850	263.822	-1.20222	0.319981	-3.75717	0.000171843	0.000785833	6-phosphofructokinase	CDR20291_2948
CDR20291_RS05315	250.495	-1.20567	0.36746	-3.28109	0.00103406	0.00371928	membrane protein	CDR20291_0944
CDR20291_RS01915	98.1667	-1.20646	0.484266	-2.49132	0.012727	0.0313504	ABC transporter ATP-binding protein	CDR20291_0296
CDR20291_RS13930	476.392	-1.20664	0.522531	-2.30923	0.0209309	0.0478294	alpha/beta-type small acid-soluble spore protein	CDR20291_2576
CDR20291_RS02275	137.585	-1.20835	0.328208	-3.68166	0.000231719	0.00101672	asparagine synthase (glutamine-hydrolyzing)	CDR20291_0362
CDR20291_RS12855	740.787	-1.21474	0.328185	-3.7014	0.000214415	0.000954044	alpha/beta hydrolase	CDR20291_2364
CDR20291_RS18675	188.132	-1.21775	0.332224	-3.66546	0.000246899	0.00107585	cation diffusion facilitator family transporter	CDR20291_3473
CDR20291_RS08300	74.4013	-1.22612	0.480823	-2.55005	0.0107706	0.0272209	spore coat/exosporium protein CotA	CDR20291_1511
CDR20291_RS01820	901.317	-1.22669	0.306519	-4.002	6.2808e-05	0.000323513	splB	CDR20291_0279
CDR20291_RS18350	112.607	-1.23481	0.374336	-3.29867	0.000971457	0.00352083	sodium:solute symporter family protein	CDR20291_3413
CDR20291_RS15680	307.139	-1.24537	0.359865	-3.46066	0.000538856	0.00212571	PTS fructose transporter subunit IIABC	CDR20291_2914
CDR20291_RS01765	237.027	-1.25058	0.529829	-2.36034	0.0182583	0.0427004	MinD/ParA family protein	CDR20291_0269
CDR20291_RS17080	538.315	-1.25137	0.478192	-2.61688	0.00887379	0.0229941	4Fe-4S dicluster domain-containing protein	CDR20291_3174
CDR20291_RS01785	229.348	-1.25374	0.546688	-2.29334	0.0218283	0.0496079	flgG	CDR20291_0272
CDR20291_RS17760	3296.6	-1.25539	0.490766	-2.55801	0.0105273	0.026695	alr	CDR20291_3299
CDR20291_RS11625	581.757	-1.26132	0.361562	-3.48853	0.000485684	0.00193406	CatB-related O-acetyltransferase	CDR20291_2125
CDR20291_RS07700	92.8113	-1.26451	0.416577	-3.03547	0.00240161	0.00761247	ilvC	CDR20291_1413
CDR20291_RS00525	20001.2	-1.26531	0.365341	-3.46336	0.000533465	0.00211085	cysS	CDR20291_0041
CDR20291_RS07460	170.977	-1.26828	0.372365	-3.40602	0.000659176	0.00252673	feoB	CDR20291_1366
CDR20291_RS11960	338.397	-1.26848	0.489927	-2.58912	0.00962203	0.024743	prepilin-type N-terminal cleavage/methylation domain-containing protein	CDR20291_2191
CDR20291_RS18105	30.3079	-1.27723	0.54003	-2.36512	0.0180243	0.0422313	alpha-D-ribose 1-methylphosphonate 5-triphosphate diphosphatase	CDR20291_3367
CDR20291_RS03325	293.881	-1.27933	0.324399	-3.94369	8.02386e-05	0.000400243	hypothetical protein	CDR20291_0560
CDR20291_RS01275	536.944	-1.28201	0.525109	-2.44142	0.0146297	0.0355748	FmdE family protein	CDR20291_0172
CDR20291_RS04835	139.781	-1.28226	0.543145	-2.36081	0.0182352	0.0426726	ABC transporter permease subunit	CDR20291_0853
CDR20291_RS05570	1649.7	-1.28316	0.295383	-4.34405	1.39882e-05	8.41792e-05	transglutaminase-like domain-containing protein	CDR20291_0993
CDR20291_RS07375	57.0916	-1.28464	0.504402	-2.54686	0.0108698	0.027435	GntR family transcriptional regulator	CDR20291_1351
CDR20291_RS17390	5839.35	-1.2872	0.425204	-3.02725	0.00246787	0.00779641	uvrB	CDR20291_3234
CDR20291_RS04510	60.6281	-1.2893	0.436799	-2.95171	0.00316016	0.00965363	PTS transporter subunit EIIC	CDR20291_0791
CDR20291_RS02910	3325.21	-1.293	0.422226	-3.06234	0.00219615	0.00703176	helix-turn-helix domain-containing protein	CDR20291_0484
CDR20291_RS19005	5953.59	-1.29315	0.297402	-4.34815	1.37293e-05	8.28787e-05	GerMN domain-containing protein	CDR20291_3529
CDR20291_RS08410	4721.78	-1.29478	0.534561	-2.42213	0.01543	0.0371161	TerD family protein	CDR20291_1533
CDR20291_RS04095	53.8717	-1.29542	0.42037	-3.08162	0.00205875	0.00664231	hypothetical protein	CDR20291_0707
CDR20291_RS15325	2360.67	-1.29584	0.362269	-3.57701	0.000347551	0.00144312	NAD(P)/FAD-dependent oxidoreductase	CDR20291_2845
CDR20291_RS11985	173.039	-1.29904	0.496244	-2.61775	0.00885108	0.0229809	IS3 family transposase	CDR20291_2196
CDR20291_RS03560	89.9412	-1.29983	0.52632	-2.46966	0.0135243	0.0331421	hypothetical protein	CDR20291_0604
CDR20291_RS08405	2580.92	-1.3034	0.404697	-3.22067	0.00127891	0.00445621	TerD family protein	CDR20291_1532
CDR20291_RS14955	864.208	-1.30715	0.47801	-2.73456	0.00624642	0.0173227	iron ABC transporter permease	CDR20291_2772
CDR20291_RS14790	259.267	-1.30866	0.341129	-3.83626	0.000124923	0.000589032	hypothetical protein	CDR20291_2739
CDR20291_RS01150	474.352	-1.31519	0.453656	-2.8991	0.00374233	0.0111447	DUF4116 domain-containing protein	CDR20291_0147
CDR20291_RS08395	144.565	-1.31739	0.328382	-4.01176	6.02683e-05	0.000311701	asnB	CDR20291_1530
CDR20291_RS08785	35.0712	-1.31923	0.493719	-2.67203	0.00753948	0.0201	YfcC family protein	CDR20291_1606
CDR20291_RS13170	175.837	-1.3237	0.444776	-2.9761	0.00291944	0.00902739	DUF4846 domain-containing protein	CDR20291_2425
CDR20291_RS08385	57.93	-1.32482	0.547791	-2.41847	0.0155857	0.0374196	metal-dependent hydrolase	CDR20291_1528
CDR20291_RS11175	4640.86	-1.32656	0.301745	-4.39629	1.10118e-05	6.78794e-05	1-deoxy-D-xylulose-5-phosphate reductoisomerase	CDR20291_2037
CDR20291_RS05380	92865.5	-1.32694	0.501816	-2.64428	0.00818655	0.0215074	nitroreductase family protein	CDR20291_0957
CDR20291_RS15495	514.341	-1.33404	0.460518	-2.89682	0.00376971	0.0112086	MurR/RpiR family transcriptional regulator	CDR20291_2879
CDR20291_RS16320	597.305	-1.33787	0.5218	-2.56395	0.010349	0.0263662	MarR family winged helix-turn-helix transcriptional regulator
CDR20291_RS15500	285.07	-1.34117	0.47913	-2.79918	0.00512322	0.0147026	acyl-CoA reductase	CDR20291_2880
CDR20291_RS00620	7257.02	-1.34587	0.365295	-3.68434	0.000229294	0.00100959	SDR family oxidoreductase	CDR20291_0059
CDR20291_RS03770	12080.2	-1.34629	0.530457	-2.53797	0.0111497	0.0280481	cooS	CDR20291_0643
CDR20291_RS18690	118.246	-1.35149	0.480205	-2.81441	0.00488671	0.0140664	hypothetical protein
CDR20291_RS02755	821.56	-1.35198	0.353215	-3.82764	0.000129377	0.000607766	amidohydrolase	CDR20291_0453
CDR20291_RS14620	3734.85	-1.35754	0.537977	-2.52341	0.0116224	0.0290444	alanine racemase	CDR20291_2708
CDR20291_RS17765	778.827	-1.36397	0.397849	-3.42837	0.000607225	0.00235377	hypothetical protein	CDR20291_3300
CDR20291_RS01465	80.4157	-1.36733	0.437287	-3.12685	0.00176692	0.0058247	class II D-tagatose-bisphosphate aldolase%2C non-catalytic subunit	CDR20291_0210
CDR20291_RS16440	59.339	-1.3708	0.491041	-2.79161	0.00524461	0.015004	ABC transporter ATP-binding protein	CDR20291_3049
CDR20291_RS11030	230.751	-1.37186	0.405423	-3.38378	0.000714952	0.00271038	ABC transporter ATP-binding protein	CDR20291_2012
CDR20291_RS11945	281.999	-1.37805	0.451692	-3.05086	0.00228188	0.00728164	response regulator transcription factor	CDR20291_2188
CDR20291_RS05740	94.738	-1.37816	0.399883	-3.44641	0.000568088	0.00221794	APC family permease	CDR20291_1027
CDR20291_RS14035	63.5687	-1.37925	0.545046	-2.53052	0.0113893	0.0285184	FAD-dependent oxidoreductase	CDR20291_2597
CDR20291_RS08170	649.614	-1.38002	0.496686	-2.77845	0.0054619	0.0154915	sugar ABC transporter substrate-binding protein	CDR20291_1487
CDR20291_RS17400	114.675	-1.38455	0.521159	-2.65667	0.0078917	0.0208339	ABC transporter substrate-binding protein	CDR20291_3236
CDR20291_RS18670	231.88	-1.38907	0.328748	-4.22534	2.38585e-05	0.000135603	hypothetical protein	CDR20291_3472
CDR20291_RS19080	680.256	-1.39019	0.44241	-3.1423	0.00167626	0.00557431	larC	CDR20291_0197
CDR20291_RS08595	16.537	-1.39109	0.595777	-2.33491	0.0195481	0.0450772	ABC transporter permease	CDR20291_1567
CDR20291_RS13175	855.739	-1.39972	0.395326	-3.54067	0.00039911	0.00162342	ribonuclease Z	CDR20291_2426
CDR20291_RS06845	159.708	-1.40059	0.40481	-3.45987	0.000540445	0.00212862	cysteine hydrolase	CDR20291_1247
CDR20291_RS16015	49.7416	-1.40119	0.522764	-2.68034	0.00735467	0.019691	helix-turn-helix domain-containing protein	CDR20291_2975
CDR20291_RS10665	112.924	-1.40296	0.34227	-4.09898	4.14971e-05	0.000224096	amino acid racemase	CDR20291_1941
CDR20291_RS17380	7271.94	-1.40328	0.398337	-3.52284	0.000426944	0.00172186	uvrC	CDR20291_3232
CDR20291_RS10505	156.519	-1.40507	0.445422	-3.15447	0.00160793	0.00536589	cold-shock protein	CDR20291_1915
CDR20291_RS15335	502.419	-1.40904	0.386447	-3.64615	0.000266201	0.00115071	helix-turn-helix transcriptional regulator	CDR20291_2847
CDR20291_RS16225	655.008	-1.416	0.552792	-2.56155	0.0104208	0.0264957	DUF3990 domain-containing protein	CDR20291_3008
CDR20291_RS08350	138668	-1.41795	0.39495	-3.5902	0.000330419	0.00138548	FAD-dependent oxidoreductase	CDR20291_1521
CDR20291_RS15845	86.4625	-1.42386	0.390091	-3.65007	0.000262167	0.00113636	pentose-5-phosphate 3-epimerase	CDR20291_2947
CDR20291_RS07230	530210	-1.42856	0.400859	-3.56375	0.000365595	0.00150159	NADH peroxidase	CDR20291_1323
CDR20291_RS15165	126.026	-1.43528	0.442	-3.24724	0.00116529	0.0041209	cas7i	CDR20291_2815
CDR20291_RS11735	188.694	-1.43877	0.445598	-3.22884	0.00124293	0.00435085	bifunctional germination protease/germinant receptor pseudoprotease CspBA	CDR20291_2147
CDR20291_RS03190	96.476	-1.44025	0.475559	-3.02853	0.00245743	0.00777229	LytTR family DNA-binding domain-containing protein	CDR20291_0534
CDR20291_RS16090	247.268	-1.44247	0.550303	-2.62123	0.00876143	0.0228122	hypothetical protein	CDR20291_2986
CDR20291_RS06830	117.769	-1.4471	0.400971	-3.609	0.000307384	0.00130346	M20 family metallopeptidase	CDR20291_1244
CDR20291_RS18090	30.3697	-1.45073	0.616613	-2.35273	0.0186361	0.0433965	putative 2-aminoethylphosphonate ABC transporter permease subunit	CDR20291_3364
CDR20291_RS05175	1784.2	-1.45292	0.604047	-2.40532	0.0161584	0.0385989	nucleoid-associated protein	CDR20291_0917
CDR20291_RS15950	68.8219	-1.45403	0.378098	-3.84565	0.000120236	0.00057048	FAD-dependent oxidoreductase	CDR20291_2962
CDR20291_RS01850	856.169	-1.45813	0.498888	-2.92275	0.00346953	0.0104638	phosphatase	CDR20291_0285
CDR20291_RS07340	2262.94	-1.46066	0.307251	-4.75395	1.99479e-06	1.4487e-05	XRE family transcriptional regulator	CDR20291_1344
CDR20291_RS10355	120.547	-1.46073	0.418767	-3.48817	0.000486332	0.00193461	acyl-CoA thioesterase/bile acid-CoA:amino acid N-acyltransferase family protein	CDR20291_1889
CDR20291_RS11370	912.143	-1.46221	0.501638	-2.91488	0.00355825	0.0107004	hcp	CDR20291_2074
CDR20291_RS10145	76.2687	-1.46276	0.588208	-2.48681	0.0128893	0.0317294	AbgT family transporter	CDR20291_1849
CDR20291_RS05205	4695.4	-1.46865	0.287042	-5.1165	3.11256e-07	2.63387e-06	ccpA	CDR20291_0923
CDR20291_RS06280	74.496	-1.46997	0.532143	-2.76236	0.00573843	0.0161341	D-alanyl-D-alanine carboxypeptidase	CDR20291_1131
CDR20291_RS01390	440.472	-1.47317	0.432319	-3.40761	0.000655346	0.00251459	larB	CDR20291_0196
CDR20291_RS09050	34.2007	-1.48133	0.537693	-2.75497	0.00586979	0.0164467	EFR1 family ferrodoxin	CDR20291_1655
CDR20291_RS15460	290.054	-1.48563	0.456251	-3.25617	0.00112927	0.00401978	Transcriptional regulator%2C CarD family	CDR20291_2872
CDR20291_RS07280	1164.24	-1.49322	0.526424	-2.83652	0.00456075	0.0132286	ABC transporter ATP-binding protein	CDR20291_1332
CDR20291_RS16030	143.809	-1.49381	0.508233	-2.93923	0.00329029	0.0100061	fructose-specific PTS transporter subunit EIIC	CDR20291_2978
CDR20291_RS02420	48.3313	-1.49639	0.442554	-3.38127	0.000721514	0.00272497	D-ornithine 4%2C5-aminomutase subunit OraE	CDR20291_0389
CDR20291_RS18680	43.3854	-1.50027	0.462996	-3.24035	0.00119382	0.0042061	hypothetical protein
CDR20291_RS09865	698.769	-1.50816	0.350358	-4.30461	1.6728e-05	9.89326e-05	DEAD/DEAH box helicase family protein	CDR20291_1795
CDR20291_RS13600	1276.84	-1.51488	0.35536	-4.26295	2.01743e-05	0.000116587	PFL family protein	CDR20291_2510
CDR20291_RS03230	44.1477	-1.51821	0.57068	-2.66036	0.00780572	0.0206609	YvrJ family protein	CDR20291_0542
CDR20291_RS17590	69.9932	-1.51924	0.567395	-2.67756	0.00741598	0.0197986	gatY	CDR20291_3270
CDR20291_RS02305	199946	-1.53132	0.580134	-2.63959	0.00830067	0.021762	hadB	CDR20291_0368
CDR20291_RS01780	90.1009	-1.53396	0.568268	-2.69935	0.00694743	0.0188261	flagellar protein
CDR20291_RS07940	1931.04	-1.54211	0.46739	-3.2994	0.000968911	0.00351497	hypothetical protein
CDR20291_RS01545	284.173	-1.54446	0.424942	-3.63453	0.000278492	0.0011943	rfbB	CDR20291_0226
CDR20291_RS00430	46.6352	-1.5461	0.538983	-2.86855	0.00412355	0.0120807	MFS transporter	CDR20291_0023
CDR20291_RS09605	30.0673	-1.54672	0.509435	-3.03615	0.00239617	0.00760157	phage replisome organizer N-terminal domain-containing protein	CDR20291_1762
CDR20291_RS03550	27.7097	-1.54951	0.668106	-2.31925	0.0203813	0.0467992	hypothetical protein	CDR20291_0602
CDR20291_RS08250	87.8504	-1.5522	0.471597	-3.29138	0.000996983	0.00360301	ABC transporter permease	CDR20291_1501
CDR20291_RS10575	580.099	-1.55719	0.460902	-3.37857	0.000728641	0.0027458	flavodoxin	CDR20291_1925
CDR20291_RS08590	39.7123	-1.55898	0.544816	-2.86148	0.00421663	0.0123058	ABC transporter ATP-binding protein	CDR20291_1566
CDR20291_RS18685	90.9974	-1.56008	0.380776	-4.09712	4.18322e-05	0.000225264	DUF4177 domain-containing protein
CDR20291_RS16270	28.1227	-1.56029	0.536747	-2.90694	0.00364983	0.0109035	ABC transporter ATP-binding protein	CDR20291_3016
CDR20291_RS03030	190.234	-1.5604	0.58539	-2.66557	0.00768571	0.0203895	MFS transporter	CDR20291_0505
CDR20291_RS01245	25.8322	-1.56069	0.63878	-2.44323	0.0145566	0.0354425	M20 family metallopeptidase	CDR20291_0166
CDR20291_RS02310	182876	-1.56852	0.628804	-2.49444	0.0126155	0.0310957	hadC	CDR20291_0369
CDR20291_RS04205	118.254	-1.56855	0.490177	-3.19996	0.00137446	0.0047027	CoA transferase	CDR20291_0730
CDR20291_RS08970	16.1579	-1.57074	0.628736	-2.49825	0.0124809	0.0308443	sodium:glutamate symporter	CDR20291_1640
CDR20291_RS05780	16.1301	-1.57326	0.579861	-2.71317	0.00666433	0.0182811	stage III sporulation protein AF	CDR20291_1035
CDR20291_RS10675	32.9023	-1.57628	0.601959	-2.61858	0.00882968	0.0229584	argF	CDR20291_1943
CDR20291_RS13310	53.6384	-1.57891	0.488552	-3.2318	0.00123012	0.00431793	PTS sugar transporter subunit IIA	CDR20291_2452
CDR20291_RS07000	178.838	-1.58087	0.41346	-3.82351	0.000131567	0.000616525	alpha/beta fold hydrolase	CDR20291_1277
CDR20291_RS16150	200.176	-1.58159	0.551279	-2.86895	0.00411834	0.0120747	hypothetical protein	CDR20291_2996
CDR20291_RS14990	140289	-1.58612	0.583188	-2.71974	0.00653325	0.0179997	PTS transporter subunit EIIC	CDR20291_2779
CDR20291_RS09180	24.0401	-1.5867	0.658175	-2.41075	0.0159197	0.0381731	BtrH N-terminal domain-containing protein	CDR20291_1681
CDR20291_RS03640	175.57	-1.59293	0.457682	-3.48043	0.000500602	0.00198721	MerR family transcriptional regulator	CDR20291_0619
CDR20291_RS13165	435.308	-1.59324	0.324225	-4.914	8.92379e-07	6.92449e-06	bifunctional metallophosphatase/5'-nucleotidase	CDR20291_2424
CDR20291_RS02710	32302.6	-1.60046	0.577338	-2.77214	0.00556889	0.0157315	hypothetical protein	CDR20291_0445
CDR20291_RS19150	3325.1	-1.60295	0.600568	-2.66905	0.00760658	0.0202362	gcvPA
CDR20291_RS13290	125.911	-1.60335	0.596745	-2.68683	0.0072134	0.0194081	hypothetical protein
CDR20291_RS06215	3638.87	-1.60513	0.455233	-3.52596	0.000421949	0.00170534	Rrf2 family transcriptional regulator	CDR20291_1118
CDR20291_RS18125	32.0753	-1.6082	0.503881	-3.19162	0.00141479	0.00481462	carbon-phosphorus lyase complex subunit PhnI	CDR20291_3371
CDR20291_RS12590	193.118	-1.60984	0.393466	-4.09144	4.28701e-05	0.000230526	M20 family metallopeptidase	CDR20291_2312
CDR20291_RS09515	88.7904	-1.61329	0.575181	-2.80483	0.00503428	0.0144693	TnpV protein	CDR20291_1745
CDR20291_RS03555	21.1798	-1.61757	0.629456	-2.56979	0.0101761	0.0259606	D-aminoacylase	CDR20291_0603
CDR20291_RS17675	22.1475	-1.61887	0.618735	-2.61642	0.00888582	0.0229941	N-acetylmuramoyl-L-alanine amidase
CDR20291_RS18030	2571.66	-1.62172	0.691395	-2.34557	0.0189979	0.0440495	spoVG	CDR20291_3353
CDR20291_RS05330	159.74	-1.6218	0.400276	-4.05172	5.08423e-05	0.000267699	DUF2812 domain-containing protein	CDR20291_0947
CDR20291_RS15185	121.179	-1.62551	0.45216	-3.59498	0.000324421	0.0013635	ABC transporter permease	CDR20291_2819
CDR20291_RS18480	36.1568	-1.63015	0.691054	-2.35893	0.0183279	0.0427839	M15 family metallopeptidase	CDR20291_3439
CDR20291_RS12800	13423.4	-1.63109	0.450443	-3.62109	0.000293366	0.00124961	dnaJ	CDR20291_2353
CDR20291_RS16305	90.8145	-1.64013	0.486274	-3.37286	0.000743925	0.00278678	AEC family transporter	CDR20291_3023
CDR20291_RS10650	42.8769	-1.64021	0.49199	-3.33383	0.000856582	0.00314356	ABC-2 transporter permease	CDR20291_1938
CDR20291_RS03975	57.239	-1.64474	0.459852	-3.57667	0.000348003	0.00144341	nitroreductase	CDR20291_0684
CDR20291_RS10585	122.811	-1.64532	0.440456	-3.7355	0.000187346	0.000847526	ilvD	CDR20291_1927
CDR20291_RS02315	188988	-1.64712	0.636443	-2.58801	0.00965312	0.0247933	putative isocaproyl-CoA dehydrogenase AcdB	CDR20291_0370
CDR20291_RS13315	55.3095	-1.65449	0.447892	-3.69396	0.00022079	0.000978964	fructose PTS transporter subunit IIB	CDR20291_2453
CDR20291_RS18290	53.3698	-1.65688	0.574388	-2.8846	0.00391907	0.011562	spoIIR	CDR20291_3401
CDR20291_RS03840	387.458	-1.65926	0.434238	-3.82108	0.000132866	0.000621806	corrinoid activation/regeneration protein AcsV	CDR20291_0657
CDR20291_RS13900	44085.3	-1.65931	0.612594	-2.70866	0.00675552	0.0184511	phosphate propanoyltransferase	CDR20291_2571
CDR20291_RS01750	584.855	-1.65946	0.597956	-2.77523	0.00551626	0.0156177	fused FliR family export protein/FlhB family type III secretion system protein	CDR20291_0266
CDR20291_RS05650	955.189	-1.65958	0.655213	-2.53289	0.0113127	0.0283919	FAD-binding protein	CDR20291_1009
CDR20291_RS18015	2134.4	-1.66749	0.387968	-4.29802	1.72332e-05	0.000101289	prepilin-type N-terminal cleavage/methylation domain-containing protein	CDR20291_3350
CDR20291_RS15710	25.9607	-1.66796	0.555868	-3.00064	0.00269413	0.00841999	PTS transporter subunit EIIC	CDR20291_2920
CDR20291_RS13815	154.479	-1.6681	0.408772	-4.08075	4.48902e-05	0.000239689	AraC family transcriptional regulator	CDR20291_2553
CDR20291_RS06520	81222.2	-1.67298	0.613002	-2.72917	0.00634946	0.0175571	pyridoxal phosphate-dependent aminotransferase	CDR20291_1180
CDR20291_RS04870	180.856	-1.68058	0.396055	-4.2433	2.20257e-05	0.000125942	response regulator transcription factor	CDR20291_0860
CDR20291_RS16220	346.886	-1.68073	0.627115	-2.6801	0.0073601	0.019691	hypothetical protein
CDR20291_RS00530	11228.8	-1.68183	0.373537	-4.50243	6.71812e-06	4.34614e-05	RNase3 domain protein	CDR20291_0042
CDR20291_RS06120	76.095	-1.68525	0.695154	-2.42428	0.0153386	0.0369433	brnQ	CDR20291_1099
CDR20291_RS02470	65.9244	-1.69227	0.526104	-3.21661	0.00129716	0.00449091	blaCDD	CDR20291_0399
CDR20291_RS18825	78.8506	-1.69231	0.578497	-2.92536	0.00344057	0.0104013	hypothetical protein	CDR20291_3497
CDR20291_RS15120	176.333	-1.69274	0.496496	-3.40937	0.00065112	0.00250091	thiolase family protein	CDR20291_2805
CDR20291_RS02760	51.0666	-1.69316	0.410748	-4.12213	3.75377e-05	0.000204462	hypothetical protein	CDR20291_0454
CDR20291_RS15585	79.8422	-1.69368	0.44118	-3.83897	0.000123551	0.00058329	S41 family peptidase	CDR20291_2897
CDR20291_RS16230	491.809	-1.696	0.522039	-3.24879	0.00115896	0.00410362	DUF3791 domain-containing protein	CDR20291_3009
CDR20291_RS03380	23.8284	-1.69794	0.705305	-2.40739	0.0160671	0.0384778	GntR family transcriptional regulator	CDR20291_0570
CDR20291_RS02985	198.006	-1.69917	0.430262	-3.94916	7.84261e-05	0.000392752	hypothetical protein
CDR20291_RS04735	1622.36	-1.70366	0.604248	-2.81946	0.0048104	0.0138996	aldo/keto reductase	CDR20291_0833
CDR20291_RS09790	130.464	-1.70437	0.555379	-3.06885	0.00214885	0.00688614	MobA/MobL family protein	CDR20291_1784
CDR20291_RS18525	4030.98	-1.70831	0.512558	-3.33291	0.000859442	0.00315101	hypothetical protein	CDR20291_3448
CDR20291_RS09100	124.362	-1.71004	0.563088	-3.03689	0.0023903	0.00758931	methylated-DNA--[protein]-cysteine S-methyltransferase	CDR20291_1665
CDR20291_RS04685	2106.74	-1.71099	0.324283	-5.27622	1.31879e-07	1.17636e-06	hypothetical protein
CDR20291_RS05255	190.879	-1.71266	0.369638	-4.63335	3.598e-06	2.48001e-05	GntR family transcriptional regulator	CDR20291_0932
CDR20291_RS16410	546.079	-1.71318	0.579172	-2.95798	0.00309664	0.00950556	RidA family protein	CDR20291_3043
CDR20291_RS08120	12.4829	-1.7145	0.690667	-2.48239	0.0130505	0.0321054	homoserine dehydrogenase	CDR20291_1477
CDR20291_RS06505	200.267	-1.7229	0.516335	-3.3368	0.000847501	0.00311627	PTS transporter subunit EIIC	CDR20291_1177
CDR20291_RS06125	11439	-1.72315	0.557061	-3.09329	0.00197948	0.00641384	brnQ	CDR20291_1100
CDR20291_RS15030	148.072	-1.72585	0.543619	-3.17475	0.00149967	0.00505445	V-type ATP synthase subunit D	CDR20291_2787
CDR20291_RS01450	31.1055	-1.72595	0.674038	-2.56062	0.0104487	0.026549	fructose PTS transporter subunit IIA	CDR20291_0207
CDR20291_RS15110	79.5281	-1.72882	0.580976	-2.97572	0.00292301	0.00903107	dpsA	CDR20291_2803
CDR20291_RS13450	165.558	-1.72954	0.420432	-4.11371	3.89359e-05	0.000211167	ATP-binding cassette domain-containing protein	CDR20291_2480
CDR20291_RS17270	127.941	-1.73029	0.466233	-3.71122	0.000206264	0.000921021	hypothetical protein	CDR20291_3211
CDR20291_RS07415	22761.1	-1.73096	0.693296	-2.49672	0.0125349	0.0309373	lactate utilization protein	CDR20291_1359
CDR20291_RS16250	501.151	-1.73465	0.36438	-4.76056	1.93055e-06	1.40474e-05	AIM24 family protein	CDR20291_3012
CDR20291_RS14700	618.893	-1.73758	0.390056	-4.45469	8.40134e-06	5.33492e-05	SrtB-anchored collagen-binding adhesin	CDR20291_2722
CDR20291_RS14595	2905.66	-1.73874	0.751888	-2.3125	0.0207502	0.047531	hypothetical protein	CDR20291_2704
CDR20291_RS18845	30.7385	-1.7406	0.603258	-2.88532	0.00391011	0.011562	DgaE family pyridoxal phosphate-dependent ammonia lyase	CDR20291_3501
CDR20291_RS08960	181.941	-1.74773	0.500551	-3.49162	0.000480099	0.00191585	grdB	CDR20291_1638
CDR20291_RS11515	16.1428	-1.74808	0.632476	-2.76388	0.00571194	0.0160876	2-oxoacid:acceptor oxidoreductase family protein	CDR20291_2103
CDR20291_RS03195	51.2895	-1.74893	0.682383	-2.56298	0.0103779	0.0264221	ABC transporter permease	CDR20291_0535
CDR20291_RS17265	276.944	-1.75133	0.393131	-4.45482	8.39649e-06	5.33492e-05	hypothetical protein	CDR20291_3210
CDR20291_RS04635	4498.62	-1.75156	0.535895	-3.26847	0.00108131	0.00386358	glycogen/starch/alpha-glucan phosphorylase	CDR20291_0815
CDR20291_RS18850	39.4247	-1.75186	0.53925	-3.2487	0.00115932	0.00410362	amidohydrolase/deacetylase family metallohydrolase	CDR20291_3502
CDR20291_RS00005	2.77261e+07	-1.75754	0.289106	-6.07922	1.20767e-09	1.55724e-08	dnaA
CDR20291_RS04345	199.761	-1.76699	0.460825	-3.83441	0.000125866	0.000592745	MBL fold metallo-hydrolase	CDR20291_0759
CDR20291_RS02300	157307	-1.77155	0.530721	-3.338	0.000843824	0.00310577	hadI	CDR20291_0367
CDR20291_RS01660	217.53	-1.77436	0.656959	-2.70087	0.00691589	0.0188079	flgB	CDR20291_0248
CDR20291_RS12530	32.0805	-1.77521	0.601278	-2.9524	0.00315319	0.0096479	zinc ribbon domain-containing protein	CDR20291_2300
CDR20291_RS00435	346.585	-1.77548	0.365489	-4.85783	1.18676e-06	8.96219e-06	sugar-binding transcriptional regulator	CDR20291_0024
CDR20291_RS04220	37.4942	-1.77784	0.469871	-3.78368	0.000154525	0.000716141	CoA transferase	CDR20291_0733
CDR20291_RS16155	173.709	-1.78133	0.56864	-3.13262	0.00173254	0.00572132	cas6	CDR20291_2997
CDR20291_RS03590	60.8572	-1.78434	0.38582	-4.62479	3.74974e-06	2.57057e-05	AAA family ATPase	CDR20291_0610
CDR20291_RS18835	104.538	-1.78437	0.392368	-4.54768	5.42393e-06	3.57602e-05	sugar kinase	CDR20291_3499
CDR20291_RS06515	1486.41	-1.78505	0.37928	-4.70643	2.52094e-06	1.79979e-05	6-phospho-alpha-glucosidase	CDR20291_1179
CDR20291_RS01890	91.7649	-1.78624	0.587278	-3.04156	0.00235356	0.00749147	L-2-amino-thiazoline-4-carboxylic acid hydrolase	CDR20291_0293
CDR20291_RS03500	9.70702	-1.78649	0.745929	-2.39499	0.0166209	0.0395295	response regulator transcription factor	CDR20291_0591
CDR20291_RS04940	159.822	-1.78736	0.463768	-3.854	0.000116202	0.000553421	ABC transporter ATP-binding protein/permease	CDR20291_0874
CDR20291_RS11680	128.115	-1.79144	0.410088	-4.36842	1.25148e-05	7.60313e-05	hypothetical protein	CDR20291_2136
CDR20291_RS06625	234.082	-1.79537	0.406196	-4.41996	9.87181e-06	6.17558e-05	helix-turn-helix transcriptional regulator	CDR20291_1203
CDR20291_RS14025	43.7516	-1.79954	0.564953	-3.1853	0.00144606	0.00490781	MFS transporter	CDR20291_2595
CDR20291_RS04925	525.951	-1.80002	0.357681	-5.03246	4.84225e-07	3.92243e-06	sensor domain-containing diguanylate cyclase	CDR20291_0871
CDR20291_RS09500	12.1317	-1.80151	0.735871	-2.44814	0.0143597	0.0350081	PcfB family protein
CDR20291_RS07935	3230.65	-1.80373	0.50307	-3.58545	0.000336499	0.00140338	hypothetical protein	CDR20291_1445
CDR20291_RS09015	168.371	-1.80472	0.36753	-4.91041	9.08863e-07	7.01731e-06	hypothetical protein	CDR20291_1648
CDR20291_RS06510	233.431	-1.80549	0.411736	-4.38506	1.15956e-05	7.1246e-05	MurR/RpiR family transcriptional regulator	CDR20291_1178
CDR20291_RS09695	53.2143	-1.80771	0.660952	-2.735	0.00623795	0.0173119	helix-turn-helix domain-containing protein
CDR20291_RS01355	3659.65	-1.80858	0.634335	-2.85115	0.00435616	0.0126697	ketopantoate reductase family protein	CDR20291_0189
CDR20291_RS16805	92.1922	-1.80888	0.497655	-3.6348	0.000278198	0.0011943	pstB	CDR20291_3119
CDR20291_RS15955	18.8475	-1.8094	0.753999	-2.39974	0.0164068	0.0390937	OFA family MFS transporter	CDR20291_2963
CDR20291_RS11990	90.0795	-1.81316	0.607174	-2.98623	0.0028244	0.00878367	helix-turn-helix domain-containing protein	CDR20291_2197
CDR20291_RS01935	97.609	-1.81368	0.444524	-4.08006	4.5025e-05	0.00024007	bioB	CDR20291_0300
CDR20291_RS12845	68.6353	-1.81656	0.450702	-4.03051	5.5657e-05	0.000291028	stage II sporulation protein P	CDR20291_2362
CDR20291_RS03180	143.493	-1.82035	0.440096	-4.13626	3.53016e-05	0.000194236	GrpB family protein	CDR20291_0532
CDR20291_RS02265	123.109	-1.82764	0.395597	-4.61995	3.83837e-06	2.62185e-05	PRD domain-containing protein	CDR20291_0360
CDR20291_RS15190	108.881	-1.82886	0.418628	-4.3687	1.24987e-05	7.60313e-05	ABC transporter ATP-binding protein	CDR20291_2820
CDR20291_RS15195	61.253	-1.82992	0.417369	-4.38442	1.16293e-05	7.1338e-05	undecaprenyl-diphosphate phosphatase	CDR20291_2821
CDR20291_RS14280	1661.09	-1.83008	0.496542	-3.68566	0.000228112	0.00100672	DUF4116 domain-containing protein	CDR20291_2641
CDR20291_RS04200	65.8503	-1.83116	0.58337	-3.13894	0.0016956	0.00561889	SLC13 family permease	CDR20291_0729
CDR20291_RS13320	135.3	-1.83201	0.431677	-4.24394	2.19627e-05	0.000125771	PTS fructose transporter subunit IIC	CDR20291_2454
CDR20291_RS07175	145.329	-1.83574	0.397458	-4.61869	3.86174e-06	2.63307e-05	hypothetical protein	CDR20291_1312
CDR20291_RS12595	38.3193	-1.83984	0.499903	-3.6804	0.000232866	0.00102057	alanine:cation symporter family protein	CDR20291_2313
CDR20291_RS14600	262.864	-1.84157	0.699842	-2.63141	0.00850326	0.0222316	hypothetical protein	CDR20291_2705
CDR20291_RS01755	985.687	-1.84208	0.542857	-3.3933	0.000690549	0.0026341	flhA	CDR20291_0267
CDR20291_RS04935	43.2807	-1.84262	0.589767	-3.12432	0.00178218	0.00585463	ABC transporter ATP-binding protein/permease	CDR20291_0873
CDR20291_RS02250	89.3888	-1.8435	0.426034	-4.32713	1.51067e-05	8.97644e-05	EamA family transporter	CDR20291_0357
CDR20291_RS03215	33.944	-1.8494	0.490485	-3.77055	0.000162885	0.0007503	MerR family transcriptional regulator	CDR20291_0539
CDR20291_RS00050	600.084	-1.84946	0.324194	-5.70479	1.16484e-08	1.2912e-07	rsbW	CDR20291_3551
CDR20291_RS18735	238.298	-1.85384	0.492189	-3.76653	0.000165532	0.000760644	DUF2268 domain-containing protein
CDR20291_RS06950	2286.76	-1.85431	0.506209	-3.66312	0.000249158	0.00108445	diguanylate cyclase	CDR20291_1266
CDR20291_RS12710	14.0142	-1.85455	0.760313	-2.4392	0.0147198	0.035771	YabP/YqfC family sporulation protein	CDR20291_2335
CDR20291_RS03475	184.982	-1.85594	0.455987	-4.07016	4.69817e-05	0.0002498	DUF3795 domain-containing protein	CDR20291_0587
CDR20291_RS09990	151.228	-1.85632	0.514459	-3.60829	0.000308216	0.00130536	YtxH domain-containing protein	CDR20291_1815
CDR20291_RS07570	134.5	-1.85651	0.452734	-4.10067	4.11956e-05	0.000222785	ABC transporter ATP-binding protein	CDR20291_1388
CDR20291_RS16800	58.8702	-1.86035	0.550913	-3.37686	0.000733188	0.00275746	phoU	CDR20291_3118
CDR20291_RS14445	1929.74	-1.86258	0.363297	-5.12687	2.94597e-07	2.50327e-06	cell wall-binding protein Cwp5	CDR20291_2675
CDR20291_RS16495	11.0061	-1.86351	0.712397	-2.61584	0.00890094	0.0230174	ABC transporter permease	CDR20291_3060
CDR20291_RS13300	333.201	-1.86358	0.425653	-4.37817	1.1968e-05	7.31784e-05	MerR family transcriptional regulator	CDR20291_2450
CDR20291_RS16825	20.6949	-1.86516	0.704516	-2.64743	0.00811066	0.0213458	ABC transporter ATP-binding protein	CDR20291_3123
CDR20291_RS08060	333.485	-1.87138	0.369662	-5.0624	4.14006e-07	3.38253e-06	MarR family transcriptional regulator	CDR20291_1467
CDR20291_RS05210	12.8784	-1.87567	0.670298	-2.79827	0.00513777	0.0147332	hypothetical protein	CDR20291_0924
CDR20291_RS18075	191.91	-1.88605	0.325328	-5.79738	6.73573e-09	7.69131e-08	putative 2-aminoethylphosphonate ABC transporter substrate-binding protein	CDR20291_3362
CDR20291_RS12810	18825.6	-1.88893	0.45747	-4.12908	3.64215e-05	0.000199529	grpE	CDR20291_2355
CDR20291_RS17770	749.174	-1.89111	0.474073	-3.98906	6.63343e-05	0.00033937	CBS domain-containing protein	CDR20291_3301
CDR20291_RS16180	14.1591	-1.8923	0.696078	-2.71851	0.00655759	0.018046	hypothetical protein	CDR20291_3001
CDR20291_RS08185	18.9393	-1.89314	0.788881	-2.39978	0.0164051	0.0390937	kdpA	CDR20291_1489
CDR20291_RS06160	12.333	-1.89371	0.798587	-2.37132	0.0177245	0.0416575	ABC transporter permease	CDR20291_1107
CDR20291_RS10165	11.2107	-1.89466	0.689971	-2.746	0.00603267	0.0168532	OmpA family protein	CDR20291_1852
CDR20291_RS10020	38.3897	-1.89493	0.675077	-2.80699	0.00500074	0.0143838	ABC transporter permease	CDR20291_1824
CDR20291_RS13125	73.404	-1.89676	0.673897	-2.81461	0.00488359	0.0140664	antibiotic biosynthesis monooxygenase	CDR20291_2416
CDR20291_RS12560	14.5729	-1.9028	0.682905	-2.78633	0.00533092	0.0152295	hypothetical protein	CDR20291_2306
CDR20291_RS05225	710.72	-1.92086	0.484666	-3.96327	7.39309e-05	0.000371714	cdeC	CDR20291_0926
CDR20291_RS04500	8.62899	-1.92264	0.792972	-2.42461	0.015325	0.0369338	hypothetical protein	CDR20291_0789
CDR20291_RS13985	16.6509	-1.92472	0.722202	-2.66507	0.00769718	0.0204056	hypothetical protein	CDR20291_2587
CDR20291_RS17405	44.1576	-1.92586	0.571945	-3.36722	0.000759313	0.00283601	carbohydrate ABC transporter permease	CDR20291_3237
CDR20291_RS04005	46.7493	-1.92661	0.537867	-3.58194	0.000341054	0.00141925	BglG family transcription antiterminator	CDR20291_0690
CDR20291_RS18285	102.891	-1.93206	0.535487	-3.60804	0.000308522	0.00130536	cell wall hydrolase	CDR20291_3400
CDR20291_RS06155	74.3976	-1.93973	0.546457	-3.54964	0.000385753	0.00157416	ABC transporter permease	CDR20291_1106
CDR20291_RS12830	407.193	-1.94125	0.377432	-5.14329	2.69962e-07	2.30502e-06	CCA tRNA nucleotidyltransferase	CDR20291_2359
CDR20291_RS02635	1355.99	-1.9453	0.518715	-3.75022	0.000176678	0.000804065	carbon-nitrogen hydrolase family protein	CDR20291_0430
CDR20291_RS02670	63.4722	-1.94608	0.436211	-4.46133	8.14534e-06	5.19848e-05	PTS system mannose/fructose/sorbose family transporter subunit IID	CDR20291_0437
CDR20291_RS01535	472.488	-1.94714	0.342328	-5.68793	1.28585e-08	1.41705e-07	rfbA	CDR20291_0224
CDR20291_RS10680	21.742	-1.94761	0.638173	-3.05186	0.00227431	0.00726362	aspartate aminotransferase family protein	CDR20291_1944
CDR20291_RS02410	44.3891	-1.94871	0.605151	-3.22021	0.00128098	0.00445755	2-amino-4-oxopentanoate thiolase subunit OrtB	CDR20291_0387
CDR20291_RS02325	408789	-1.95384	0.670319	-2.91479	0.00355928	0.0107004	electron transfer flavoprotein subunit alpha/FixB family protein	CDR20291_0372
CDR20291_RS12625	40.1603	-1.95468	0.455503	-4.29126	1.77662e-05	0.000104259	thiamine pyrophosphate-dependent enzyme	CDR20291_2319
CDR20291_RS17260	1984.48	-1.96055	0.419599	-4.67244	2.97646e-06	2.10518e-05	diguanylate cyclase	CDR20291_3209
CDR20291_RS01835	380.792	-1.96079	0.485547	-4.0383	5.38391e-05	0.000282301	helix-turn-helix transcriptional regulator	CDR20291_0282
CDR20291_RS15170	328.088	-1.96337	0.605975	-3.24002	0.00119521	0.00420711	cas8a1	CDR20291_2816
CDR20291_RS04830	2220.84	-1.96436	0.531265	-3.69751	0.000217724	0.000966499	ABC transporter substrate-binding protein	CDR20291_0852
CDR20291_RS15055	80.3006	-1.9679	0.794358	-2.47735	0.0132363	0.0324782	V-type ATP synthase subunit E	CDR20291_2792
CDR20291_RS14720	178.993	-1.96936	0.366933	-5.36709	8.00158e-08	7.48988e-07	serine hydroxymethyltransferase	CDR20291_2725
CDR20291_RS04905	2014.19	-1.9699	0.467181	-4.21657	2.48046e-05	0.000140141	nagB	CDR20291_0867
CDR20291_RS16360	150.872	-1.97145	0.531005	-3.71268	0.000205076	0.00091788	xdh	CDR20291_3033
CDR20291_RS10520	98.6221	-1.97372	0.499171	-3.954	7.68556e-05	0.000385907	hypothetical protein	CDR20291_1916
CDR20291_RS14730	9.89602	-1.97609	0.715857	-2.76046	0.005772	0.0162086	M20 family metallopeptidase	CDR20291_2727
CDR20291_RS14670	965.315	-1.97855	0.363512	-5.44289	5.24231e-08	5.16197e-07	flavodoxin
CDR20291_RS13630	350.026	-1.98564	0.402187	-4.93711	7.92893e-07	6.18489e-06	Xaa-Pro peptidase family protein	CDR20291_2516
CDR20291_RS12805	112909	-1.98587	0.410804	-4.8341	1.33748e-06	9.98105e-06	dnaK	CDR20291_2354
CDR20291_RS14645	71.6224	-1.99206	0.586823	-3.39466	0.000687133	0.00262593	M20 family metallopeptidase	CDR20291_2712
CDR20291_RS17725	277.564	-1.99368	0.432879	-4.60563	4.11227e-06	2.78884e-05	5-formyltetrahydrofolate cyclo-ligase	CDR20291_3292
CDR20291_RS06285	429.735	-1.99404	0.43819	-4.55063	5.34843e-06	3.53855e-05	DUF2000 domain-containing protein	CDR20291_1132
CDR20291_RS04615	13018.3	-1.99661	0.34252	-5.82917	5.57034e-09	6.47765e-08	SPFH/Band 7/PHB domain protein	CDR20291_0811
CDR20291_RS19110	574.686	-2.00391	0.377163	-5.31312	1.07761e-07	9.79673e-07	ATP-binding protein
CDR20291_RS09700	203.406	-2.00806	0.613419	-3.27356	0.00106203	0.0038061	sigma-70 family RNA polymerase sigma factor	CDR20291_1773
CDR20291_RS06025	26.5722	-2.00964	0.560394	-3.58612	0.000335638	0.00140287	sigma-70 family RNA polymerase sigma factor
CDR20291_RS12985	11.0677	-2.01114	0.805608	-2.49642	0.0125453	0.030943	helix-hairpin-helix domain-containing protein	CDR20291_2389
CDR20291_RS02145	28.909	-2.01341	0.625336	-3.21972	0.00128314	0.00445866	tyrosine-type recombinase/integrase
CDR20291_RS12600	40.3434	-2.01496	0.474469	-4.24678	2.16863e-05	0.000124376	MFS transporter	CDR20291_2314
CDR20291_RS14185	57.9054	-2.02296	0.518509	-3.90148	9.56054e-05	0.000465263	nhaC	CDR20291_2623
CDR20291_RS01235	95.7295	-2.02381	0.519404	-3.8964	9.76322e-05	0.000473304	hypothetical protein	CDR20291_0164
CDR20291_RS01845	21.0781	-2.03013	0.864166	-2.34923	0.0188122	0.0436728	hypothetical protein	CDR20291_0284
CDR20291_RS06930	4046.71	-2.03549	0.705047	-2.88703	0.00388899	0.0115181	diphthine--ammonia ligase	CDR20291_1264
CDR20291_RS09270	1032.65	-2.0372	0.425887	-4.78343	1.72328e-06	1.26119e-05	LacI family DNA-binding transcriptional regulator	CDR20291_1699
CDR20291_RS09060	1405	-2.04086	0.526491	-3.87634	0.000106038	0.000510796	YjdF family protein	CDR20291_1657
CDR20291_RS13770	321.746	-2.0418	0.335752	-6.08127	1.19234e-09	1.54272e-08	stage V sporulation protein D	CDR20291_2544
CDR20291_RS10660	317.522	-2.04508	0.378734	-5.39979	6.67201e-08	6.43603e-07	M20 family metallo-hydrolase	CDR20291_1940
CDR20291_RS18665	284.434	-2.05081	0.358258	-5.72439	1.03807e-08	1.15745e-07	ABC transporter permease	CDR20291_3471
CDR20291_RS08050	7879.39	-2.05632	0.375527	-5.47583	4.35455e-08	4.3788e-07	manganese catalase family protein	CDR20291_1465
CDR20291_RS17680	2425.24	-2.06675	0.59889	-3.45097	0.000558575	0.00218602	hypothetical protein	CDR20291_3285
CDR20291_RS03465	2276.37	-2.06987	0.422338	-4.90099	9.53554e-07	7.3325e-06	tcdC	CDR20291_0585
CDR20291_RS15050	68.3771	-2.07075	0.869914	-2.38041	0.0172934	0.0408476	V-type ATP synthase subunit C	CDR20291_2791
CDR20291_RS18660	219.381	-2.07263	0.375076	-5.52589	3.27824e-08	3.39558e-07	ABC transporter ATP-binding protein	CDR20291_3470
CDR20291_RS06615	145.014	-2.07438	0.453979	-4.56933	4.89284e-06	3.25989e-05	hypothetical protein	CDR20291_1201
CDR20291_RS08460	518.768	-2.07508	0.355474	-5.83751	5.29879e-09	6.19991e-08	DUF819 family protein	CDR20291_1543
CDR20291_RS15160	88.5019	-2.08007	0.479725	-4.33596	1.45122e-05	8.67759e-05	cas5b	CDR20291_2814
CDR20291_RS17125	510.477	-2.08124	0.415263	-5.01186	5.39067e-07	4.34809e-06	prenyltransferase	CDR20291_3183
CDR20291_RS04090	139.794	-2.08215	0.40752	-5.10932	3.23319e-07	2.72985e-06	DUF3100 domain-containing protein	CDR20291_0706
CDR20291_RS18530	8756.46	-2.08725	0.378233	-5.51842	3.42065e-08	3.5245e-07	VOC family protein	CDR20291_3449
CDR20291_RS12610	31.314	-2.08931	0.605043	-3.45316	0.00055406	0.00217212	bifunctional enoyl-CoA hydratase/phosphate acetyltransferase	CDR20291_2316
CDR20291_RS11650	34.0707	-2.09085	0.822884	-2.54088	0.0110575	0.0278532	asrC	CDR20291_2130
CDR20291_RS04995	127.137	-2.09238	0.525422	-3.98229	6.82542e-05	0.000347194	polysaccharide deacetylase family protein	CDR20291_0885
CDR20291_RS01295	54584.9	-2.09656	0.467108	-4.4884	7.17614e-06	4.61097e-05	4Fe-4S dicluster domain-containing protein	CDR20291_0176
CDR20291_RS17775	329.356	-2.10026	0.465425	-4.51257	6.40482e-06	4.16478e-05	acpS	CDR20291_3302
CDR20291_RS02320	234857	-2.10897	0.664744	-3.1726	0.00151082	0.00508662	electron transfer flavoprotein subunit beta	CDR20291_0371
CDR20291_RS01885	86.5265	-2.10943	0.591184	-3.56815	0.000359517	0.00147823	PTS system mannose/fructose/sorbose family transporter subunit IID	CDR20291_0292
CDR20291_RS01055	85.0036	-2.11337	0.54234	-3.89677	9.74847e-05	0.000473194	yyaC	CDR20291_0128
CDR20291_RS04035	135.415	-2.11774	0.537582	-3.93939	8.16893e-05	0.00040641	srlD	CDR20291_0696
CDR20291_RS06465	6857.34	-2.12594	0.411459	-5.16684	2.38079e-07	2.06064e-06	recA	CDR20291_1169
CDR20291_RS10580	15.3006	-2.12836	0.71315	-2.98445	0.00284086	0.00882039	S8 family peptidase	CDR20291_1926
CDR20291_RS18895	66.7617	-2.13495	0.402095	-5.30957	1.09887e-07	9.96606e-07	M1 family metallopeptidase	CDR20291_3511
CDR20291_RS11485	211.063	-2.14004	0.53749	-3.98154	6.84689e-05	0.000347477	histidinol-phosphatase HisJ family protein	CDR20291_2097
CDR20291_RS08835	322.975	-2.14051	0.368848	-5.80323	6.50507e-09	7.45037e-08	DUF917 domain-containing protein	CDR20291_1616
CDR20291_RS04300	7633.31	-2.14605	0.421395	-5.09271	3.52972e-07	2.9539e-06	response regulator transcription factor	CDR20291_0750
CDR20291_RS04795	32.8155	-2.14726	0.687367	-3.1239	0.00178474	0.00585796	leuB	CDR20291_0845
CDR20291_RS12110	2597.85	-2.15105	0.712475	-3.01912	0.00253508	0.00798213	PTS sugar transporter subunit IIA	CDR20291_2221
CDR20291_RS07345	3173	-2.15501	0.32145	-6.70403	2.02747e-11	3.542e-10	proC	CDR20291_1345
CDR20291_RS06475	4266.87	-2.15511	0.33418	-6.44895	1.12631e-10	1.72868e-09	UvrD-helicase domain-containing protein	CDR20291_1171
CDR20291_RS01300	86992.8	-2.15819	0.439472	-4.91086	9.06788e-07	7.01557e-06	FAD-dependent oxidoreductase	CDR20291_0177
CDR20291_RS07945	1788.02	-2.16903	0.393056	-5.51838	3.4213e-08	3.5245e-07	BRO family protein	CDR20291_1446
CDR20291_RS18720	50583.4	-2.16984	0.657002	-3.30264	0.000957804	0.003478	tnpB	CDR20291_3478
CDR20291_RS01475	34.5697	-2.17387	0.704371	-3.08626	0.00202694	0.00655644	spore coat protein	CDR20291_0212
CDR20291_RS16580	116.441	-2.19077	0.479196	-4.57176	4.83648e-06	3.23371e-05	excinuclease ABC subunit UvrA	CDR20291_3076
CDR20291_RS04630	1782.74	-2.19304	0.556036	-3.94406	8.01129e-05	0.000400142	glgA	CDR20291_0814
CDR20291_RS14690	1908.98	-2.19631	0.693248	-3.16814	0.00153415	0.00514687	DMT family transporter	CDR20291_2720
CDR20291_RS11315	4272.81	-2.20329	0.531759	-4.14341	3.42186e-05	0.0001891	aminotransferase class III-fold pyridoxal phosphate-dependent enzyme	CDR20291_2064
CDR20291_RS08525	7333.11	-2.20377	0.644121	-3.42136	0.000623095	0.0024079	gcvPB	CDR20291_1556
CDR20291_RS12605	26.0638	-2.21457	0.51731	-4.28093	1.86115e-05	0.000109051	PLP-dependent aminotransferase family protein	CDR20291_2315
CDR20291_RS15040	225.915	-2.22689	0.632057	-3.52324	0.000426305	0.00172111	V-type ATP synthase subunit A	CDR20291_2789
CDR20291_RS03250	50.6353	-2.23753	0.569025	-3.93221	8.41691e-05	0.000416972	conserved phage C-terminal domain-containing protein	CDR20291_0546
CDR20291_RS02380	4645.34	-2.24353	0.599688	-3.74116	0.000183176	0.000830644	cell wall-binding protein Cwp27	CDR20291_0381
CDR20291_RS10435	1442.25	-2.24586	0.949899	-2.36431	0.0180637	0.0422975	hypothetical protein
CDR20291_RS12390	276.895	-2.26028	0.457171	-4.94405	7.65143e-07	5.99309e-06	alpha-hydroxy-acid oxidizing protein	CDR20291_2274
CDR20291_RS15475	3141.92	-2.26807	0.359583	-6.30752	2.83544e-10	4.13429e-09	hypothetical protein	CDR20291_2875
CDR20291_RS04805	2308.57	-2.26917	0.318494	-7.12467	1.04333e-12	2.27315e-11	alanine--glyoxylate aminotransferase family protein	CDR20291_0847
CDR20291_RS04785	16.4829	-2.26998	0.906222	-2.50489	0.0122491	0.0303307	leuC	CDR20291_0843
CDR20291_RS16265	76.5759	-2.27053	0.480475	-4.7256	2.2944e-06	1.64736e-05	ABC transporter permease	CDR20291_3015
CDR20291_RS18130	13.7177	-2.2736	0.649961	-3.49806	0.000468653	0.00187412	phnH	CDR20291_3372
CDR20291_RS16260	27.6859	-2.27414	0.517835	-4.39162	1.12509e-05	6.92406e-05	hypothetical protein	CDR20291_3014
CDR20291_RS00475	41.9474	-2.28289	0.588457	-3.87945	0.000104693	0.000505593	PTS galactitol transporter subunit IIC	CDR20291_0032
CDR20291_RS03120	21.948	-2.28621	0.659387	-3.46718	0.000525943	0.00208344	spore coat associated protein CotJA	CDR20291_0521
CDR20291_RS02195	363.87	-2.28662	0.383269	-5.9661	2.42984e-09	3.0005e-08	hypothetical protein	CDR20291_0346
CDR20291_RS12630	36.6547	-2.29451	0.499721	-4.59158	4.39893e-06	2.96205e-05	vorB	CDR20291_2320
CDR20291_RS06595	14.7014	-2.3	0.729232	-3.15401	0.00161044	0.00536957	amidase domain-containing protein	CDR20291_1196
CDR20291_RS13625	653.51	-2.30308	0.43847	-5.25252	1.50031e-07	1.3289e-06	APC family permease	CDR20291_2515
CDR20291_RS11685	135.989	-2.30541	0.406125	-5.6766	1.37395e-08	1.50538e-07	YhcH/YjgK/YiaL family protein	CDR20291_2137
CDR20291_RS05390	490.321	-2.31463	0.489785	-4.7258	2.29206e-06	1.64736e-05	helix-turn-helix transcriptional regulator
CDR20291_RS05655	1286.21	-2.31733	0.677946	-3.41817	0.000630445	0.00243382	FAD-binding oxidoreductase	CDR20291_1010
CDR20291_RS18725	12955.9	-2.31992	0.630725	-3.67817	0.000234911	0.00102598	transposase
CDR20291_RS03540	68.2442	-2.32267	0.483869	-4.80021	1.58497e-06	1.16446e-05	sigma-70 family RNA polymerase sigma factor	CDR20291_0600
CDR20291_RS02665	52.2281	-2.32351	0.621008	-3.74151	0.000182916	0.00083046	PTS sugar transporter subunit IIC	CDR20291_0436
CDR20291_RS14585	12.9761	-2.32414	0.902251	-2.57593	0.00999699	0.0255524	garR	CDR20291_2702
CDR20291_RS15970	395.296	-2.32996	0.463339	-5.02863	4.94e-07	3.99308e-06	metalloregulator ArsR/SmtB family transcription factor	CDR20291_2966
CDR20291_RS10360	408.093	-2.34446	0.799128	-2.93378	0.00334867	0.010164	hypothetical protein	CDR20291_1890
CDR20291_RS07750	1172.45	-2.34853	0.563616	-4.16689	3.08783e-05	0.000172147	hypothetical protein
CDR20291_RS00970	31476.6	-2.35794	0.660467	-3.57011	0.000356825	0.00147035	ptb	CDR20291_0111
CDR20291_RS04430	2167.16	-2.35903	0.382759	-6.16324	7.1273e-10	9.75437e-09	hypothetical protein	CDR20291_0776
CDR20291_RS13670	62.3837	-2.35926	0.535018	-4.40969	1.03518e-05	6.42235e-05	YIEGIA family protein	CDR20291_2524
CDR20291_RS00135	137681	-2.36184	0.739557	-3.19358	0.00140519	0.00479486	23S ribosomal RNA	CDR20291_r02
CDR20291_RS17690	139.389	-2.36394	0.579836	-4.07692	4.56363e-05	0.000242988	hypothetical protein
CDR20291_RS11655	19.4107	-2.36684	0.762181	-3.10535	0.00190054	0.00619515	asrB	CDR20291_2131
CDR20291_RS01290	254543	-2.36821	0.435359	-5.43968	5.33756e-08	5.24215e-07	cooS	CDR20291_0175
CDR20291_RS16790	23.0587	-2.37224	0.644826	-3.67888	0.00023426	0.00102533	iron hydrogenase	CDR20291_3116
CDR20291_RS04370	379.864	-2.37249	0.467002	-5.08025	3.76939e-07	3.12004e-06	isocitrate/isopropylmalate dehydrogenase family protein	CDR20291_0764
CDR20291_RS12570	94.8617	-2.38098	0.808469	-2.94505	0.00322907	0.00984828	PTS glucitol/sorbitol transporter subunit IIB	CDR20291_2308
CDR20291_RS18695	14.5802	-2.38168	0.781272	-3.04846	0.00230018	0.00732771	sigma-70 family RNA polymerase sigma factor	CDR20291_3474
CDR20291_RS03525	328.88	-2.38407	0.531625	-4.4845	7.30865e-06	4.68817e-05	methyltransferase domain-containing protein	CDR20291_0596
CDR20291_RS01910	27.3831	-2.39276	0.635783	-3.76348	0.000167563	0.000768117	PLD nuclease N-terminal domain-containing protein
CDR20291_RS05030	155295	-2.39285	0.738263	-3.24119	0.00119033	0.0041977	23S ribosomal RNA	CDR20291_r13
CDR20291_RS06980	3135.61	-2.39298	0.609076	-3.92887	8.53463e-05	0.000421286	MgtC/SapB family protein	CDR20291_1272
CDR20291_RS04725	3250.07	-2.39625	0.396951	-6.03664	1.57355e-09	2.00853e-08	ABC transporter permease subunit	CDR20291_0831
CDR20291_RS04810	410.058	-2.39747	0.398403	-6.01771	1.76903e-09	2.23546e-08	D-2-hydroxyacid dehydrogenase	CDR20291_0848
CDR20291_RS02045	129540	-2.3979	0.745757	-3.21539	0.00130265	0.0045058	23S ribosomal RNA	CDR20291_r10
CDR20291_RS02660	11.0026	-2.39807	0.799029	-3.00123	0.00268893	0.00841069	PTS sugar transporter subunit IIB	CDR20291_0435
CDR20291_RS10730	9.65691	-2.39896	0.89111	-2.6921	0.00710037	0.0191447	hypothetical protein
CDR20291_RS18785	21.0364	-2.40732	0.566218	-4.25158	2.12265e-05	0.000121924	SIS domain-containing protein	CDR20291_3489
CDR20291_RS07285	7332.49	-2.40797	0.622188	-3.87016	0.000108764	0.000521928	NrtA/SsuA/CpmA family ABC transporter substrate-binding protein	CDR20291_1333
CDR20291_RS14725	28.3807	-2.411	0.548242	-4.39769	1.09407e-05	6.76611e-05	AbgT family transporter	CDR20291_2726
CDR20291_RS00875	155811	-2.41112	0.747134	-3.22716	0.00125026	0.00436842	23S ribosomal RNA	CDR20291_r07
CDR20291_RS00860	145585	-2.41215	0.741688	-3.25225	0.00114496	0.004062	23S ribosomal RNA	CDR20291_r05
CDR20291_RS14995	43549.9	-2.41426	0.528264	-4.57019	4.87291e-06	3.25233e-05	PTS sugar transporter subunit IIB	CDR20291_2780
CDR20291_RS02295	293601	-2.41459	0.531186	-4.54565	5.47652e-06	3.60442e-05	hadA	CDR20291_0366
CDR20291_RS13295	22.5427	-2.41789	0.768829	-3.1449	0.00166145	0.00553476	Rpn family recombination-promoting nuclease/putative transposase	CDR20291_2449
CDR20291_RS12160	272.505	-2.42742	0.510938	-4.7509	2.02509e-06	1.4679e-05	aldehyde dehydrogenase family protein	CDR20291_2231
CDR20291_RS12185	12023.6	-2.43099	0.654837	-3.71235	0.000205341	0.000917981	Xaa-Pro peptidase family protein	CDR20291_2236
CDR20291_RS04365	960.804	-2.43132	0.439567	-5.53116	3.18115e-08	3.30403e-07	aconitate hydratase	CDR20291_0763
CDR20291_RS15505	41.7688	-2.43595	0.492559	-4.9455	7.59477e-07	5.96103e-06	murQ	CDR20291_2881
CDR20291_RS04340	12704.3	-2.43706	0.673435	-3.61885	0.000295914	0.00125764	glutamate synthase-related protein	CDR20291_0758
CDR20291_RS04235	121.612	-2.43741	0.395019	-6.17036	6.81331e-10	9.39245e-09	electron transfer flavoprotein subunit alpha/FixB family protein	CDR20291_0736
CDR20291_RS15175	334.103	-2.43827	0.65396	-3.72847	0.000192643	0.000868671	cas6	CDR20291_2817
CDR20291_RS12815	24002.5	-2.43979	0.364442	-6.6946	2.16265e-11	3.76082e-10	hrcA	CDR20291_2356
CDR20291_RS00065	151507	-2.44017	0.748119	-3.26174	0.00110731	0.00394901	23S ribosomal RNA	CDR20291_r18
CDR20291_RS05350	498.752	-2.44812	0.380322	-6.43696	1.21891e-10	1.84835e-09	formate C-acetyltransferase/glycerol dehydratase family glycyl radical enzyme	CDR20291_0951
CDR20291_RS15060	111.353	-2.45235	0.801733	-3.05881	0.00222217	0.00710906	V-type ATP synthase subunit K	CDR20291_2793
CDR20291_RS15905	56.7028	-2.45694	0.574665	-4.27544	1.90762e-05	0.000111087	DUF3139 domain-containing protein	CDR20291_2957
CDR20291_RS02870	25.4451	-2.46155	0.531205	-4.63389	3.58855e-06	2.47799e-05	sleC	CDR20291_0476
CDR20291_RS00905	164914	-2.46547	0.746304	-3.30357	0.000954619	0.00346976	23S ribosomal RNA	CDR20291_r20
CDR20291_RS07305	289.799	-2.47027	0.414108	-5.96529	2.44202e-09	3.00575e-08	YafY family transcriptional regulator	CDR20291_1337
CDR20291_RS18085	97.0854	-2.47274	0.4241	-5.83055	5.52444e-09	6.44405e-08	putative 2-aminoethylphosphonate ABC transporter substrate-binding protein	CDR20291_3363
CDR20291_RS04780	11.9545	-2.47504	0.679519	-3.64235	0.000270165	0.00116518	leuA	CDR20291_0842
CDR20291_RS17185	19.0306	-2.47608	0.631463	-3.92118	8.81151e-05	0.00043214	glycosyltransferase family 2 protein	CDR20291_3194
CDR20291_RS02865	45.4991	-2.4827	0.570409	-4.35249	1.34598e-05	8.13816e-05	hypothetical protein	CDR20291_0475
CDR20291_RS04720	3113.5	-2.48691	0.403618	-6.16155	7.20348e-10	9.82316e-09	ABC transporter ATP-binding protein	CDR20291_0830
CDR20291_RS12105	6760.11	-2.4987	0.763309	-3.27351	0.00106221	0.0038061	mannitol-1-phosphate 5-dehydrogenase	CDR20291_2220
CDR20291_RS15075	92.5962	-2.49954	0.577109	-4.33113	1.48344e-05	8.84235e-05	Nif11-like leader peptide family natural product precursor	CDR20291_2796
CDR20291_RS01570	132.652	-2.51281	0.618808	-4.06072	4.89226e-05	0.000259392	flagellar protein FlgN	CDR20291_0231
CDR20291_RS04070	9.32321	-2.51307	0.764578	-3.28687	0.00101306	0.00365069	spoVAC	CDR20291_0702
CDR20291_RS03065	110.153	-2.52342	0.438425	-5.75564	8.63167e-09	9.73888e-08	hypothetical protein	CDR20291_0512
CDR20291_RS13620	385.925	-2.52555	0.402629	-6.27266	3.54938e-10	5.09685e-09	MFS transporter	CDR20291_2514
CDR20291_RS04075	95.1045	-2.53755	0.614674	-4.12828	3.6548e-05	0.000199933	spoVAD	CDR20291_0703
CDR20291_RS03060	3061.01	-2.53989	0.718352	-3.53571	0.000406675	0.00165065	hypothetical protein	CDR20291_0511
CDR20291_RS08965	6207.78	-2.54171	0.660711	-3.84693	0.000119609	0.000568931	ferrous iron transport protein A	CDR20291_1639
CDR20291_RS11780	281.806	-2.54619	0.455487	-5.59004	2.27019e-08	2.4175e-07	PTS sugar transporter subunit IIC	CDR20291_2156
CDR20291_RS11835	1172.94	-2.54733	0.544714	-4.67645	2.91888e-06	2.06831e-05	PTS fructose transporter subunit IIABC	CDR20291_2167
CDR20291_RS05755	12.4334	-2.55059	0.754736	-3.37945	0.000726322	0.00273979	spoIIIAA	CDR20291_1030
CDR20291_RS08720	1349.71	-2.55612	0.351577	-7.27043	3.58349e-13	8.86199e-12	ArsB/NhaD family transporter	CDR20291_1593
CDR20291_RS01595	98.8272	-2.56116	0.469144	-5.45922	4.78237e-08	4.75852e-07	fliS	CDR20291_0236
CDR20291_RS01905	192.758	-2.56273	0.466424	-5.49442	3.91994e-08	3.96279e-07	helix-turn-helix domain-containing protein	CDR20291_0295
CDR20291_RS02345	1113.14	-2.58194	0.31646	-8.15883	3.38287e-16	1.10556e-14	16S rRNA pseudouridine(516) synthase
CDR20291_RS00985	38288.1	-2.58424	0.808044	-3.19814	0.00138317	0.00472824	4Fe-4S binding protein	CDR20291_0114
CDR20291_RS15765	207.32	-2.5905	0.494496	-5.23867	1.61741e-07	1.42928e-06	APC family permease	CDR20291_2931
CDR20291_RS10700	8.30233	-2.59218	0.86562	-2.99459	0.00274812	0.00856755	YoaP domain-containing protein	CDR20291_1948
CDR20291_RS12550	321.42	-2.59952	0.587482	-4.42485	9.65105e-06	6.04746e-05	hypothetical protein	CDR20291_2304
CDR20291_RS06985	843.734	-2.60611	0.382302	-6.81689	9.3034e-12	1.78127e-10	cysteine hydrolase	CDR20291_1273
CDR20291_RS09665	768.873	-2.60645	0.387829	-6.72061	1.80963e-11	3.25185e-10	virulence-associated E family protein	CDR20291_1770
CDR20291_RS18550	63.8884	-2.60989	0.437948	-5.95936	2.53227e-09	3.10674e-08	VaFE repeat-containing surface-anchored protein	CDR20291_3453
CDR20291_RS01600	123.744	-2.61985	0.487401	-5.37514	7.65248e-08	7.21656e-07	fliS	CDR20291_0237
CDR20291_RS01860	7.77469	-2.62781	0.961107	-2.73415	0.00625416	0.0173315	PTS sugar transporter subunit IIA	CDR20291_0287
CDR20291_RS12150	414.047	-2.62961	0.735623	-3.57467	0.000350669	0.00144872	hypothetical protein	CDR20291_2229
CDR20291_RS01605	1062.04	-2.62998	0.402502	-6.53406	6.40104e-11	1.03702e-09	fliD	CDR20291_0238
CDR20291_RS12115	4088.21	-2.63157	0.662825	-3.97023	7.18018e-05	0.000361969	BglG family transcription antiterminator	CDR20291_2222
CDR20291_RS17730	32.1438	-2.63233	0.765724	-3.4377	0.000586683	0.00228114	hypothetical protein	CDR20291_3293
CDR20291_RS01575	651.864	-2.63519	0.473358	-5.56703	2.59123e-08	2.73631e-07	flgK	CDR20291_0232
CDR20291_RS16745	75.974	-2.63758	0.552828	-4.77108	1.83243e-06	1.33849e-05	alpha/beta-type small acid-soluble spore protein	CDR20291_3107
CDR20291_RS08140	1388.68	-2.63956	0.810865	-3.25525	0.00113294	0.00402907	CD3324 family protein	CDR20291_1481
CDR20291_RS02425	20.7786	-2.64778	0.821192	-3.22431	0.00126277	0.00440399	GlmL-related ornithine degradation protein	CDR20291_0390
CDR20291_RS15270	5138.31	-2.65251	0.361608	-7.33531	2.21201e-13	5.59049e-12	iron ABC transporter permease	CDR20291_2833
CDR20291_RS08635	18.362	-2.65702	0.677959	-3.91914	8.88654e-05	0.000435257	DUF969 domain-containing protein	CDR20291_1575
CDR20291_RS12575	55.6567	-2.65881	0.840414	-3.16369	0.00155783	0.00521707	PTS glucitol/sorbitol transporter subunit IIC	CDR20291_2309
CDR20291_RS15855	804.447	-2.66046	0.354882	-7.49676	6.54141e-14	1.73416e-12	hypothetical protein
CDR20291_RS13665	130.383	-2.66697	0.409071	-6.51957	7.05085e-11	1.13553e-09	YIEGIA family protein	CDR20291_2523
CDR20291_RS15975	432.899	-2.67094	0.48865	-5.46595	4.60433e-08	4.59343e-07	nitroreductase family protein	CDR20291_2967
CDR20291_RS08770	23.8757	-2.67294	0.594835	-4.49359	7.00335e-06	4.51526e-05	thiazole synthase	CDR20291_1603
CDR20291_RS12315	410.289	-2.67952	0.455666	-5.88045	4.09157e-09	4.87772e-08	carbon starvation protein A	CDR20291_2260
CDR20291_RS09950	103.425	-2.68369	0.674307	-3.97993	6.89369e-05	0.000349385	hypothetical protein
CDR20291_RS11540	18.695	-2.68557	0.60662	-4.42711	9.55047e-06	5.99434e-05	MFS transporter	CDR20291_2108
CDR20291_RS03155	3353.43	-2.69111	0.373822	-7.1989	6.06983e-13	1.4117e-11	GrpB family protein	CDR20291_0528
CDR20291_RS04915	484.691	-2.69112	0.406955	-6.61283	3.77039e-11	6.29672e-10	response regulator transcription factor	CDR20291_0869
CDR20291_RS11660	30.2529	-2.70088	0.937897	-2.87972	0.00398025	0.0117243	asrA	CDR20291_2132
CDR20291_RS02260	347.112	-2.70681	0.343006	-7.89145	2.98696e-15	9.05885e-14	family 1 glycosylhydrolase	CDR20291_0359
CDR20291_RS00990	212494	-2.71132	0.84388	-3.21292	0.00131391	0.00453645	3-methyl-2-oxobutanoate dehydrogenase subunit VorB	CDR20291_0115
CDR20291_RS13890	84.3673	-2.71376	0.599835	-4.52418	6.06288e-06	3.96282e-05	CAP domain-containing protein	CDR20291_2569
CDR20291_RS06290	558.669	-2.71438	0.426295	-6.36738	1.92278e-10	2.85854e-09	AraC family transcriptional regulator	CDR20291_1133
CDR20291_RS13660	46.8625	-2.71538	0.457223	-5.93886	2.87015e-09	3.48741e-08	hypothetical protein	CDR20291_2522
CDR20291_RS01590	97.9649	-2.72459	0.505665	-5.38813	7.11961e-08	6.81577e-07	csrA	CDR20291_0235
CDR20291_RS09660	143.842	-2.73877	0.587066	-4.66519	3.08334e-06	2.16062e-05	CHC2 zinc finger domain-containing protein	CDR20291_1769
CDR20291_RS04815	1374.36	-2.73964	0.423037	-6.47613	9.41037e-11	1.47416e-09	DUF1015 family protein	CDR20291_0849
CDR20291_RS17625	11.4333	-2.74104	0.713365	-3.8424	0.000121836	0.000576627	hypothetical protein	CDR20291_3277
CDR20291_RS08025	1101.74	-2.76241	0.483621	-5.71192	1.11709e-08	1.2419e-07	phage holin family protein	CDR20291_1461
CDR20291_RS03115	6.40041	-2.77096	1.02643	-2.69961	0.00694201	0.0188255	ParB/RepB/Spo0J family partition protein	CDR20291_0520
CDR20291_RS04920	946.667	-2.77399	0.493749	-5.61822	1.92931e-08	2.0661e-07	HAMP domain-containing histidine kinase	CDR20291_0870
CDR20291_RS17645	58.9184	-2.77671	0.575706	-4.82314	1.41317e-06	1.05252e-05	hypothetical protein
CDR20291_RS13010	206.478	-2.77805	0.511237	-5.43399	5.5109e-08	5.38449e-07	histidinol-phosphate aminotransferase family protein	CDR20291_2394
CDR20291_RS14755	72.1327	-2.7785	0.521674	-5.32612	1.00333e-07	9.16537e-07	amidohydrolase	CDR20291_2732
CDR20291_RS03765	7969.41	-2.7955	0.743346	-3.76069	0.000169443	0.000775795	bifunctional enoyl-CoA hydratase/phosphate acetyltransferase	CDR20291_0642
CDR20291_RS01870	15.172	-2.79678	0.633666	-4.41365	1.01642e-05	6.33757e-05	PTS mannose transporter subunit IIC	CDR20291_0289
CDR20291_RS06630	958.694	-2.80388	0.417312	-6.7189	1.83105e-11	3.25893e-10	hypothetical protein	CDR20291_1204
CDR20291_RS09870	8.06312	-2.81114	0.874399	-3.21495	0.00130469	0.00450873	hypothetical protein	CDR20291_1796
CDR20291_RS02740	232.902	-2.8241	0.449839	-6.27802	3.42912e-10	4.94289e-09	M20/M25/M40 family metallo-hydrolase	CDR20291_0450
CDR20291_RS12155	3446.9	-2.82686	0.696462	-4.05889	4.93066e-05	0.000260699	abfD	CDR20291_2230
CDR20291_RS19105	5562.43	-2.82958	0.712506	-3.9713	7.14821e-05	0.000360837	hypothetical protein
CDR20291_RS15770	6.48022	-2.83081	1.01296	-2.79459	0.00519651	0.0148904	gamma-glutamyl-gamma-aminobutyrate hydrolase family protein	CDR20291_2932
CDR20291_RS15715	7.16806	-2.8322	0.98199	-2.88415	0.00392474	0.0115697	PTS sugar transporter subunit IIB	CDR20291_2921
CDR20291_RS01565	87.2479	-2.83246	0.70832	-3.99884	6.36549e-05	0.000326103	flgM	CDR20291_0230
CDR20291_RS18840	191.754	-2.83629	0.352293	-8.05094	8.21615e-16	2.66217e-14	KDGP aldolase family protein	CDR20291_3500
CDR20291_RS04625	1333.76	-2.84467	0.572625	-4.96777	6.77281e-07	5.34911e-06	glgD	CDR20291_0813
CDR20291_RS11840	385.687	-2.8458	0.553013	-5.14598	2.66122e-07	2.27736e-06	pfkB	CDR20291_2168
CDR20291_RS04910	18.3949	-2.84993	0.773624	-3.68387	0.000229721	0.00101029	hypothetical protein
CDR20291_RS07585	1046.99	-2.85239	0.413204	-6.9031	5.08789e-12	1.02696e-10	Fic family protein	CDR20291_1391
CDR20291_RS01585	151.472	-2.86704	0.474398	-6.04353	1.5078e-09	1.9311e-08	flagellar assembly protein FliW	CDR20291_0234
CDR20291_RS16105	20.2016	-2.87019	0.770158	-3.72675	0.000193962	0.000873289	DUF2220 family protein	CDR20291_2989
CDR20291_RS12025	14.4123	-2.88185	0.990163	-2.91048	0.00360874	0.0108148	PIG-L family deacetylase	CDR20291_2204
CDR20291_RS08045	53.7895	-2.88738	0.459121	-6.28893	3.19666e-10	4.62539e-09	hypothetical protein
CDR20291_RS15840	35.0756	-2.8896	0.560626	-5.15423	2.54669e-07	2.18428e-06	YitT family protein	CDR20291_2946
CDR20291_RS15510	43.0193	-2.90196	0.535712	-5.41701	6.06038e-08	5.891e-07	MupG family TIM beta-alpha barrel fold protein	CDR20291_2882
CDR20291_RS17685	825.81	-2.90592	0.527988	-5.50375	3.71788e-08	3.79765e-07	hypothetical protein	CDR20291_3286
CDR20291_RS04900	2691.68	-2.90673	0.528136	-5.50374	3.71809e-08	3.79765e-07	nagA	CDR20291_0866
CDR20291_RS16900	62.7518	-2.91556	0.621901	-4.68814	2.757e-06	1.95726e-05	PTS sugar transporter subunit IIC	CDR20291_3138
CDR20291_RS04080	63.8451	-2.92595	0.585905	-4.9939	5.91717e-07	4.7126e-06	spoVAE	CDR20291_0704
CDR20291_RS18705	82.4347	-2.94089	0.434688	-6.76552	1.32836e-11	2.43275e-10	site-specific integrase	CDR20291_3475
CDR20291_RS06925	9.09616	-2.94122	0.981084	-2.99793	0.0027182	0.00848822	DMT family transporter	CDR20291_1263
CDR20291_RS08040	1084.49	-2.94738	0.313787	-9.39295	5.83449e-21	2.73069e-19	cell wall-binding repeat-containing protein	CDR20291_1464
CDR20291_RS12165	350.399	-2.95487	0.512683	-5.76354	8.23653e-09	9.34871e-08	acetyl-CoA hydrolase/transferase family protein	CDR20291_2232
CDR20291_RS10735	538.042	-2.95933	0.579574	-5.10605	3.2896e-07	2.77131e-06	hypothetical protein	CDR20291_1954
CDR20291_RS18545	6791.2	-2.9606	0.421716	-7.02036	2.21297e-12	4.58435e-11	DUF488 domain-containing protein	CDR20291_3452
CDR20291_RS10620	104.938	-2.96141	0.495158	-5.98074	2.22122e-09	2.76995e-08	MFS transporter	CDR20291_1932
CDR20291_RS04790	8.65168	-2.96738	0.817216	-3.63108	0.000282237	0.00120763	leuD	CDR20291_0844
CDR20291_RS05995	139.591	-2.98261	0.418366	-7.12919	1.00962e-12	2.21241e-11	hypothetical protein
CDR20291_RS18215	215008	-2.991	0.836744	-3.57456	0.000350811	0.00144872	23S ribosomal RNA	CDR20291_r24
CDR20291_RS02510	182.435	-2.99156	0.577829	-5.17725	2.25185e-07	1.95797e-06	hypothetical protein
CDR20291_RS12060	36143.1	-2.99499	0.704229	-4.25286	2.11062e-05	0.000121416	transketolase	CDR20291_2211
CDR20291_RS17180	132.163	-2.99899	0.41624	-7.20496	5.80608e-13	1.36713e-11	bclA3	CDR20291_3193
CDR20291_RS00850	34403.3	-3.00204	0.735605	-4.08105	4.48319e-05	0.000239689	16S ribosomal RNA	CDR20291_r04
CDR20291_RS04620	3618.75	-3.00919	0.615282	-4.89075	1.00455e-06	7.67792e-06	glucose-1-phosphate adenylyltransferase	CDR20291_0812
CDR20291_RS16295	17042.6	-3.01274	0.619891	-4.86011	1.17322e-06	8.87763e-06	YbhB/YbcL family Raf kinase inhibitor-like protein	CDR20291_3021
CDR20291_RS11080	2286.09	-3.0194	0.335776	-8.99232	2.42066e-19	1.01964e-17	heavy metal translocating P-type ATPase	CDR20291_2022
CDR20291_RS14040	48.5558	-3.0204	0.524723	-5.75618	8.60398e-09	9.73662e-08	sugar phosphate isomerase/epimerase	CDR20291_2598
CDR20291_RS01315	439233	-3.02327	0.780486	-3.87358	0.000107249	0.000515965	gluD	CDR20291_0180
CDR20291_RS07930	1864.37	-3.02865	0.439411	-6.89253	5.48071e-12	1.09355e-10	phage portal protein	CDR20291_1444
CDR20291_RS04325	131289	-3.05257	0.60505	-5.04515	4.53157e-07	3.68652e-06	rubrerythrin family protein	CDR20291_0755
CDR20291_RS01610	126.301	-3.05323	0.457257	-6.67729	2.43409e-11	4.21354e-10	flagellar protein FliT	CDR20291_0239
CDR20291_RS04530	3531.69	-3.05775	0.657085	-4.6535	3.26344e-06	2.27839e-05	alpha/beta hydrolase	CDR20291_0795
CDR20291_RS06785	32.6269	-3.06166	0.502045	-6.09836	1.0716e-09	1.40568e-08	dipeptide epimerase	CDR20291_1235
CDR20291_RS14100	230526	-3.06378	0.844634	-3.62735	0.000286344	0.00122244	23S ribosomal RNA	CDR20291_r22
CDR20291_RS01580	557.659	-3.06385	0.563734	-5.43491	5.48228e-08	5.37037e-07	flgL	CDR20291_0233
CDR20291_RS14685	197.469	-3.07281	0.480697	-6.3924	1.63299e-10	2.45661e-09	pyridoxal phosphate-dependent aminotransferase	CDR20291_2719
CDR20291_RS04130	1965.34	-3.07463	0.461661	-6.65993	2.73963e-11	4.72089e-10	N-acetylmuramoyl-L-alanine amidase	CDR20291_0715
CDR20291_RS18080	24.6848	-3.08878	0.609951	-5.06398	4.10586e-07	3.36184e-06	hypothetical protein
CDR20291_RS07950	1034.22	-3.09006	0.478143	-6.46263	1.02897e-10	1.59869e-09	DUF4352 domain-containing protein	CDR20291_1447
CDR20291_RS00390	73837	-3.09327	0.490564	-6.30554	2.87194e-10	4.17147e-09	ATP-dependent Clp protease ATP-binding subunit	CDR20291_0015
CDR20291_RS01880	60.0689	-3.09488	0.64182	-4.82204	1.42099e-06	1.05627e-05	PTS sugar transporter subunit IIC	CDR20291_0291
CDR20291_RS00375	3443.4	-3.09534	0.476388	-6.49751	8.1662e-11	1.30625e-09	CtsR family transcriptional regulator	CDR20291_0012
CDR20291_RS01620	60.2953	-3.10064	0.545344	-5.68566	1.30311e-08	1.43191e-07	glycosyltransferase	CDR20291_0241
CDR20291_RS05025	36996.5	-3.10315	0.754274	-4.11409	3.88706e-05	0.000211115	16S ribosomal RNA	CDR20291_r12
CDR20291_RS00870	36190	-3.10423	0.749353	-4.14255	3.43472e-05	0.000189535	16S ribosomal RNA	CDR20291_r06
CDR20291_RS01875	65.8466	-3.10974	0.521111	-5.96752	2.4089e-09	2.98436e-08	PTS sugar transporter subunit IIB	CDR20291_0290
CDR20291_RS04330	127411	-3.12325	0.614139	-5.08557	3.66519e-07	3.05379e-06	transcriptional repressor	CDR20291_0756
CDR20291_RS17425	234082	-3.12547	0.839705	-3.72211	0.000197564	0.000886351	23S ribosomal RNA	CDR20291_r23
CDR20291_RS00060	40093	-3.12976	0.741442	-4.22117	2.43032e-05	0.000137925	16S ribosomal RNA	CDR20291_r27
CDR20291_RS16890	214.289	-3.13462	0.561081	-5.58675	2.31356e-08	2.45678e-07	SIS domain-containing protein	CDR20291_3136
CDR20291_RS02745	333.525	-3.13718	0.438486	-7.15458	8.39295e-13	1.90525e-11	AbgT family transporter	CDR20291_0451
CDR20291_RS00385	18438.9	-3.1439	0.542375	-5.79653	6.76995e-09	7.70717e-08	protein arginine kinase	CDR20291_0014
CDR20291_RS09650	75.8924	-3.14519	0.510305	-6.16336	7.12161e-10	9.75437e-09	molecular chaperone
CDR20291_RS08900	78.2018	-3.14534	0.474208	-6.63284	3.29296e-11	5.57303e-10	hypothetical protein
CDR20291_RS07830	4274.64	-3.14592	0.385317	-8.1645	3.22758e-16	1.06398e-14	phage antirepressor	CDR20291_1428
CDR20291_RS12850	33.9966	-3.14649	0.584164	-5.3863	7.19216e-08	6.85062e-07	gpr	CDR20291_2363
CDR20291_RS05325	297.931	-3.15211	0.485951	-6.48648	8.78652e-11	1.39371e-09	zupT	CDR20291_0946
CDR20291_RS14860	28.0727	-3.16312	0.702224	-4.50443	6.65512e-06	4.31274e-05	membrane dipeptidase	CDR20291_2753
CDR20291_RS06775	255.424	-3.17849	0.479528	-6.62838	3.394e-11	5.71852e-10	biotin-dependent carboxyltransferase family protein	CDR20291_1233
CDR20291_RS16650	179.299	-3.19353	0.369495	-8.64295	5.47786e-18	2.03594e-16	bclA2	CDR20291_3090
CDR20291_RS15180	179.882	-3.20392	0.544465	-5.88454	3.99171e-09	4.77368e-08	WYL domain-containing protein	CDR20291_2818
CDR20291_RS00130	33595	-3.23391	0.756471	-4.27499	1.91142e-05	0.000111138	16S ribosomal RNA	CDR20291_r01
CDR20291_RS11870	1275.63	-3.25725	0.44892	-7.25575	3.99437e-13	9.70684e-12	sodium:alanine symporter family protein	CDR20291_2174
CDR20291_RS16185	20.4745	-3.26953	0.691766	-4.72635	2.2859e-06	1.64736e-05	hypothetical protein	CDR20291_3002
CDR20291_RS06770	162.461	-3.26967	0.597719	-5.47024	4.49434e-08	4.50742e-07	pxpB	CDR20291_1232
CDR20291_RS13865	18.6156	-3.27164	0.951816	-3.43727	0.00058762	0.00228245	acetyl-CoA C-acetyltransferase	CDR20291_2564
CDR20291_RS11645	48.1809	-3.28544	0.610425	-5.38222	7.35746e-08	6.97303e-07	formate/nitrite transporter family protein	CDR20291_2129
CDR20291_RS18700	5.9937	-3.2885	1.06241	-3.09533	0.00196597	0.00637552	-
CDR20291_RS11695	1074.72	-3.30582	0.504102	-6.55784	5.45928e-11	8.92075e-10	N-acetylneuraminate lyase	CDR20291_2139
CDR20291_RS11975	9744.08	-3.3159	0.423058	-7.83795	4.57959e-15	1.35634e-13	DUF3796 domain-containing protein	CDR20291_2194
CDR20291_RS11980	6390.91	-3.31938	0.406218	-8.17142	3.04771e-16	1.0135e-14	helix-turn-helix transcriptional regulator	CDR20291_2195
CDR20291_RS09655	115.054	-3.33327	0.546422	-6.10017	1.05954e-09	1.39469e-08	hypothetical protein	CDR20291_1768
CDR20291_RS00380	6589.93	-3.36095	0.518304	-6.48452	8.9016e-11	1.40025e-09	UvrB/UvrC motif-containing protein	CDR20291_0013
CDR20291_RS02150	5.74614	-3.36204	1.17361	-2.86471	0.00417391	0.0122093	FIVAR domain-containing protein
CDR20291_RS04360	370.995	-3.36626	0.508138	-6.6247	3.47953e-11	5.83668e-10	nifV	CDR20291_0762
CDR20291_RS02040	43294.1	-3.38614	0.775687	-4.36535	1.2692e-05	7.69846e-05	16S ribosomal RNA	CDR20291_r09
CDR20291_RS05985	297.966	-3.39726	0.407608	-8.33462	7.77482e-17	2.65535e-15	hypothetical protein	CDR20291_1074
CDR20291_RS19155	63.0074	-3.39736	0.701553	-4.84263	1.28135e-06	9.58103e-06	hypothetical protein	CDR20291_1767
CDR20291_RS00995	261175	-3.40404	0.833973	-4.08172	4.47044e-05	0.000239371	thiamine pyrophosphate-dependent enzyme	CDR20291_0116
CDR20291_RS01540	645.336	-3.40657	0.550828	-6.18445	6.23191e-10	8.62233e-09	rfbC	CDR20291_0225
CDR20291_RS16895	126.361	-3.40693	0.612471	-5.56259	2.65802e-08	2.79129e-07	PTS system mannose/fructose/sorbose family transporter subunit IID	CDR20291_3137
CDR20291_RS04895	3317.95	-3.44427	0.535028	-6.43755	1.21414e-10	1.84835e-09	GntR family transcriptional regulator	CDR20291_0865
CDR20291_RS04010	165.459	-3.44885	0.540548	-6.38029	1.76754e-10	2.63808e-09	transcriptional regulator GutM	CDR20291_0691
CDR20291_RS08725	439.224	-3.45376	0.390948	-8.83432	1.00709e-18	3.93597e-17	alanine:cation symporter family protein	CDR20291_1594
CDR20291_RS16640	9427.07	-3.46251	0.602276	-5.74905	8.97467e-09	1.00958e-07	SPFH domain-containing protein	CDR20291_3088
CDR20291_RS11760	4679.38	-3.46579	0.440015	-7.87653	3.36591e-15	1.01271e-13	eam	CDR20291_2152
CDR20291_RS09590	436947	-3.47127	0.458552	-7.57007	3.73035e-14	1.01013e-12	type II toxin-antitoxin system YafQ family toxin	CDR20291_1759
CDR20291_RS16810	113.085	-3.48982	0.451644	-7.72693	1.10175e-14	3.1642e-13	pstA	CDR20291_3120
CDR20291_RS02650	13.2466	-3.50081	0.762355	-4.5921	4.38802e-06	2.95996e-05	galactitol-1-phosphate 5-dehydrogenase	CDR20291_0433
CDR20291_RS15515	306.182	-3.52932	0.393336	-8.97279	2.8909e-19	1.20433e-17	PTS sugar transporter subunit IIC	CDR20291_2883
CDR20291_RS04525	8133.02	-3.55558	0.640829	-5.54841	2.88278e-08	3.01064e-07	protein-ADP-ribose hydrolase	CDR20291_0794
CDR20291_RS16785	17.7592	-3.55668	0.665588	-5.34367	9.10849e-08	8.44261e-07	polysaccharide deacetylase family protein	CDR20291_3115
CDR20291_RS12120	5545.27	-3.57856	0.663893	-5.39026	7.03553e-08	6.76581e-07	PTS mannitol transporter subunit IICB	CDR20291_2223
CDR20291_RS09595	497195	-3.58097	0.452501	-7.91374	2.49778e-15	7.63635e-14	type II toxin-antitoxin system RelB/DinJ family antitoxin	CDR20291_1760
CDR20291_RS11690	2820.95	-3.62364	0.517954	-6.99607	2.63236e-12	5.42352e-11	sodium:solute symporter	CDR20291_2138
CDR20291_RS12055	71547.2	-3.63037	0.745438	-4.87012	1.11529e-06	8.46571e-06	transketolase family protein	CDR20291_2210
CDR20291_RS07025	179.649	-3.64927	0.577799	-6.31581	2.68756e-10	3.93381e-09	peroxiredoxin	CDR20291_1282
CDR20291_RS07835	1483.18	-3.66411	0.504017	-7.26981	3.59996e-13	8.86199e-12	hypothetical protein	CDR20291_1429
CDR20291_RS01000	174912	-3.67971	0.853838	-4.30961	1.63543e-05	9.68738e-05	2-oxoacid:acceptor oxidoreductase family protein	CDR20291_0117
CDR20291_RS00370	6292.74	-3.68816	0.669191	-5.51138	3.56033e-08	3.65778e-07	elongation factor G	CDR20291_0011
CDR20291_RS16095	116.89	-3.70894	0.547897	-6.76942	1.29302e-11	2.39115e-10	DUF6063 family protein	CDR20291_2987
CDR20291_RS07765	330.317	-3.71402	0.632994	-5.86739	4.42696e-09	5.22823e-08	helix-turn-helix domain-containing protein
CDR20291_RS04280	114.289	-3.71901	0.605715	-6.13988	8.25848e-10	1.10629e-08	MFS transporter	CDR20291_0746
CDR20291_RS04335	150343	-3.72923	0.612329	-6.09024	1.12739e-09	1.46871e-08	desulfoferrodoxin family protein	CDR20291_0757
CDR20291_RS04505	16.6174	-3.73441	0.896185	-4.16701	3.08616e-05	0.000172147	PTS sugar transporter subunit IIB	CDR20291_0790
CDR20291_RS11755	10528.8	-3.75566	0.553312	-6.7876	1.14014e-11	2.15039e-10	hypothetical protein	CDR20291_2151
CDR20291_RS02035	2148.66	-3.77554	0.517851	-7.2908	3.08122e-13	7.7357e-12	cadA	CDR20291_0318
CDR20291_RS02765	87.7688	-3.78513	0.400469	-9.45175	3.33198e-21	1.59893e-19	DUF3100 domain-containing protein	CDR20291_0455
CDR20291_RS01065	24.8508	-3.79377	0.71704	-5.29088	1.21731e-07	1.09356e-06	membrane protein	CDR20291_0130
CDR20291_RS16905	20.1326	-3.82538	1.06076	-3.60626	0.000310641	0.00131287	PTS mannose transporter subunit IIA	CDR20291_3139
CDR20291_RS07770	1106.52	-3.84627	0.554522	-6.93619	4.02828e-12	8.21033e-11	hypothetical protein
CDR20291_RS09215	1631.03	-3.8504	0.470586	-8.18214	2.78842e-16	9.35478e-15	C-GCAxxG-C-C family protein	CDR20291_1688
CDR20291_RS15285	955.468	-3.86139	0.621714	-6.21087	5.26907e-10	7.34376e-09	fumarylacetoacetate hydrolase family protein	CDR20291_2837
CDR20291_RS15280	1165.46	-3.87948	0.575842	-6.73707	1.61615e-11	2.93149e-10	dihydrodipicolinate synthase family protein	CDR20291_2836
CDR20291_RS08390	57.6259	-3.88289	0.536577	-7.23642	4.60685e-13	1.09943e-11	superoxide dismutase	CDR20291_1529
CDR20291_RS07920	3771.02	-3.88866	0.523051	-7.43457	1.04911e-13	2.72409e-12	phage tail tube protein	CDR20291_1442
CDR20291_RS15520	88.9242	-3.90854	0.52497	-7.44526	9.67534e-14	2.5296e-12	PTS sugar transporter subunit IIB	CDR20291_2884
CDR20291_RS14560	52.6385	-3.91474	0.577295	-6.78118	1.19197e-11	2.237e-10	hypothetical protein	CDR20291_2697
CDR20291_RS03890	196.645	-3.91927	0.453685	-8.63874	5.68385e-18	2.09199e-16	aminotransferase class V-fold PLP-dependent enzyme	CDR20291_0668
CDR20291_RS17640	293.679	-3.92539	0.385136	-10.1922	2.14822e-24	1.59685e-22	hypothetical protein	CDR20291_3280
CDR20291_RS02860	22765	-3.92716	0.534927	-7.34149	2.11236e-13	5.37447e-12	hypothetical protein	CDR20291_0474
CDR20291_RS12170	422.972	-3.92767	0.68514	-5.73265	9.8872e-09	1.10567e-07	membrane protein	CDR20291_2233
CDR20291_RS03235	44.502	-3.93435	0.550968	-7.14079	9.27983e-13	2.0573e-11	DUF2922 domain-containing protein	CDR20291_0543
CDR20291_RS07895	5368.43	-3.93805	0.44958	-8.75941	1.96277e-18	7.51603e-17	HK97 gp10 family phage protein
CDR20291_RS02415	3.99043	-3.94096	1.56616	-2.51632	0.0118586	0.0295277	ornithine aminomutase subunit alpha	CDR20291_0388
CDR20291_RS11700	678.916	-3.96166	0.517156	-7.66047	1.85251e-14	5.24093e-13	N-acetylmannosamine-6-phosphate 2-epimerase	CDR20291_2140
CDR20291_RS17010	1992.45	-3.96352	0.506327	-7.828	4.95698e-15	1.45674e-13	MFS transporter	CDR20291_3160
CDR20291_RS07745	1400.49	-3.96789	0.523877	-7.57409	3.61656e-14	9.86358e-13	phage antirepressor	CDR20291_1419
CDR20291_RS02030	340.244	-3.97277	0.575626	-6.90164	5.14063e-12	1.03112e-10	metalloregulator ArsR/SmtB family transcription factor	CDR20291_0317
CDR20291_RS02285	8275.66	-3.98713	0.593332	-6.7199	1.8185e-11	3.25185e-10	TIGR04002 family protein	CDR20291_0364
CDR20291_RS13870	8.31015	-3.99805	1.07345	-3.72447	0.000195722	0.00088017	CoA transferase subunit A	CDR20291_2565
CDR20291_RS18730	743.615	-4.00242	0.311526	-12.8478	8.85283e-38	4.19514e-35	potassium/proton antiporter	CDR20291_3479
CDR20291_RS13130	947.364	-4.00573	0.553561	-7.23629	4.61115e-13	1.09943e-11	helix-turn-helix domain-containing protein	CDR20291_2417
CDR20291_RS14085	1.00589e+06	-4.01189	0.395808	-10.1359	3.82643e-24	2.6863e-22	rnpB
CDR20291_RS16240	5.6383e+06	-4.01733	0.375479	-10.6992	1.02668e-26	1.02425e-24	ssrA
CDR20291_RS09235	79143.8	-4.06725	1.46343	-2.77926	0.00544834	0.0154833	FAD-dependent oxidoreductase	CDR20291_1692
CDR20291_RS07705	4350.29	-4.06955	0.454921	-8.94563	3.69847e-19	1.52401e-17	ilvB	CDR20291_1414
CDR20291_RS06760	89.405	-4.10179	0.641017	-6.39888	1.56516e-10	2.36396e-09	LamB/YcsF family protein	CDR20291_1230
CDR20291_RS09975	36.3716	-4.10466	0.8554	-4.79853	1.59838e-06	1.17204e-05	class I SAM-dependent methyltransferase	CDR20291_1812
CDR20291_RS07815	293.599	-4.1084	0.612644	-6.70602	2.0001e-11	3.51036e-10	DEAD/DEAH box helicase	CDR20291_1426
CDR20291_RS17410	155.561	-4.10885	0.581075	-7.07112	1.53688e-12	3.27321e-11	sugar ABC transporter permease	CDR20291_3238
CDR20291_RS01840	37658.2	-4.11256	0.701968	-5.85862	4.66739e-09	5.47804e-08	pyridoxamine 5'-phosphate oxidase family protein	CDR20291_0283
CDR20291_RS07860	705.303	-4.11782	0.545567	-7.54777	4.42765e-14	1.19044e-12	minor capsid protein	CDR20291_1434
CDR20291_RS12565	16.5744	-4.13961	0.831619	-4.97778	6.43191e-07	5.09047e-06	BglG family transcription antiterminator	CDR20291_2307
CDR20291_RS09085	1854.08	-4.17479	0.493912	-8.45249	2.85153e-17	9.91758e-16	gap	CDR20291_1662
CDR20291_RS16730	54.4566	-4.17632	0.834096	-5.007	5.5284e-07	4.44029e-06	transposase
CDR20291_RS16735	54868.3	-4.19013	0.792111	-5.28983	1.2243e-07	1.09724e-06	prdC	CDR20291_3105
[truncated: 129 more rows]
